# Supplementary material for: Development of quantitative and concise measurement method of oxygen in fine bubble dispersion
Source: PLoS One. 2022 Feb 16;17(2):e0264083. doi: 10.1371/journal.pone.0264083 (PMC8849465; doi:10.1371/journal.pone.0264083)
Supplement: S1 Dataset — (XLSX) [file pone.0264083.s011.xlsx]

## Sheet: Accuracy of the new method
		※メーカー保証の測定誤差は5nmol/mL、すなわち、0.16mg/L
		FB Generator			Oxygen-saturated water				Oxygraph+(New method)					ZS-211	CT-800WP	OM-71 (DO1)		HI9146 (DO2)
Sample name	Sample name (simple)	Temperature [℃]	Gas supply [L/min]	Dissolution pressure [kPa]	Temperature [℃]	Pressure [atm]	Agitating [rpm]	Gas	Smaple volume [µL]	Dilution rate [time dilution]	IO2 [nmol/mL]	Oxygen content [mg/L]	Oxygen content [vol%]	Temperature [℃]	Temperature [℃]	Temperature [℃]	Oxygen content [mg/L]	Temperature [℃]	Oxygen content [mg/L]
20191225_water_20℃_300μL	water_20℃	-	-	-	20	1	300	air	300	7.66667	34.4652	8.45547	0.591883	20.6	20.8	20.9	8.51
20191225_water_20℃_100μL	water_20℃	-	-	-	20	1	300	air	100	21	12.7218	8.54902	0.598432	20.7	21	21.1	8.48
20191225_water_20℃_450μL	water_20℃	-	-	-	20	1	300	air	450	5.44444	48.4604	8.44288	0.591001	20.8	21.1	21	8.48
20191225_water_20℃_50μL	water_20℃	-	-	-	20	1	300	air	50	41	6.5254	8.56132	0.599293	20.3	20.5	20.7	8.45
20191225_water_20℃_500μL	water_20℃	-	-	-	20	1	300	air	500	5	53.0498	8.48798	0.594158	20.5	20.6	20.8	8.52
20191225_water_30℃_300μL	water_30℃	-	-	-	30	1	300	air	300	7.66667	31.1565	7.64373	0.535061	29.7	30	30	7.92
20191225_water_30℃_100μL	water_30℃	-	-	-	30	1	300	air	100	21	11.6066	7.79961	0.545973	29.2	29.4	29.4	7.87
20191225_water_30℃_450μL	water_30℃	-	-	-	30	1	300	air	450	5.44444	42.991	7.48999	0.524299	30.3	30.4	30.4	7.72
20191225_water_30℃_50μL	water_30℃	-	-	-	30	1	300	air	50	41	5.94851	7.80444	0.546311	29.5	29.6	29.8	7.7
20191225_water_30℃_500μL	water_30℃	-	-	-	30	1	300	air	500	5	45.3	7.248	0.50736	30.2	30.4	30.2	7.55
20191225_water_40℃_50μL	water_40℃	-	-	-	40	1	300	air	50	41	5.33673	7.00179	0.490126	40	40.5	40.4	7.23
20191226_water_40℃_50μL	water_40℃	-	-	-	40	1	300	air	50	41	4.5844	6.01473	0.421031	39.4	39.8	39.4	6.97
20191227_water_40℃_50μL	water_40℃	-	-	-	40	1	300	air	50	41	4.95265	6.49788	0.454851	39.4	39.7	39.5	6.85
20191227_water_40℃_50μL_2	water_40℃	-	-	-	40	1	300	air	50	41	4.88348	6.40712	0.448499	39.6	40	39.9	6.82
20200103_water_40℃_50μL	water_40℃	-	-	-	40	1	300	air	50	41	5.06789	6.64907	0.465435	39.3	39.3	39.3	7.28	39.2	5.79
20191225_water_10℃_300μL	water_10℃	-	-	-	10	1	300	air	300	7.66667	38.5208	9.45043	0.66153	10.1	10.3	10.5	9.82
20191225_water_10℃_100μL	water_10℃	-	-	-	10	1	300	air	100	21	16.4241	11.037	0.772589	10.7	11	11.1	10.33
20191225_water_10℃_450μL	water_10℃	-	-	-	10	1	300	air	450	5.44444	54.9776	9.57833	0.670483	10	10.1	10.4	10.69
20191225_water_10℃_50μL	water_10℃	-	-	-	10	1	300	air	50	41	8.08597	10.6088	0.742615	10.6	10.9	11	10.7
20191225_water_10℃_500μL	water_10℃	-	-	-	10	1	300	air	500	5	62.2671	9.96274	0.697392	10.1	10.1	10.3	10.97
20191226_water_10℃_500μL	water_10℃	-	-	-	10	1	300	air	500	5	63.7416	10.1987	0.713906	10.2	10.6	10.5	10.52
20191226_water_10℃_50μL	water_10℃	-	-	-	10	1	300	air	50	41	7.79068	10.2214	0.715496	10.8	11.2	11.1	10.47
20191226_water_10℃_450μL	water_10℃	-	-	-	10	1	300	air	450	5.44444	57.5308	10.0232	0.701621	9.9	10.3	10.3	10.63
20191226_water_10℃_100μL	water_10℃	-	-	-	10	1	300	air	100	21	15.576	10.4671	0.732696	10.4	10.9	10.8	10.48
20191226_water_10℃_300μL	water_10℃	-	-	-	10	1	300	air	300	7.66667	41.1764	10.1019	0.707136	10.3	10.8	10.5	10.6
20191225_water_40℃_100μL	water_40℃	-	-	-	40	1	300	air	100	21	10.1715	6.83523	0.478466	39.7	39.8	39.8	7.18
20191226_water_40℃_100μL	water_40℃	-	-	-	40	1	300	air	100	21	9.11949	6.1283	0.428981	39.7	40	39.8	6.94
20191227_water_40℃_100μL	water_40℃	-	-	-	40	1	300	air	100	21	9.43222	6.33845	0.443692	39.3	39.5	39.3	6.89
20191227_water_40℃_100μL_2	water_40℃	-	-	-	40	1	300	air	100	21	9.22036	6.19608	0.433726	40.3	40.3	40.2	6.82
20200103_water_40℃_100μL	water_40℃	-	-	-	40	1	300	air	100	21	9.42998	6.33695	0.443586	40.3	40.5	40.3	7.05	40	5.72
20191226_water_30℃_500μL	water_30℃	-	-	-	30	1	300	air	500	5	43.3396	6.93434	0.485404	30.2	30.6	30.2	7.69
20191226_water_30℃_50μL	water_30℃	-	-	-	30	1	300	air	50	41	5.84983	7.67498	0.537248	29.7	29.9	30.1	7.74
20191226_water_30℃_450μL	water_30℃	-	-	-	30	1	300	air	450	5.44444	40.2851	7.01856	0.491299	29.6	29.9	29.9	7.74
20191226_water_30℃_100μL	water_30℃	-	-	-	30	1	300	air	100	21	10.3391	6.94784	0.486349	29.2	29.5	29.5	7.74
20191226_water_30℃_300μL	water_30℃	-	-	-	30	1	300	air	300	7.66667	28.205	6.91962	0.484374	29.9	30.2	30.2	7.69
20191226_water_20℃_500μL	water_20℃	-	-	-	20	1	300	air	500	5	51.6459	8.26334	0.578434	19.6	19.9	20	8.77
20191226_water_20℃_50μL	water_20℃	-	-	-	20	1	300	air	50	41	7.31992	9.60374	0.672262	19.7	20.1	20.1	8.88
20191226_water_20℃_450μL	water_20℃	-	-	-	20	1	300	air	450	5.44444	48.3937	8.43125	0.590188	19.8	20.3	20.3	8.86
20191226_water_20℃_100μL	water_20℃	-	-	-	20	1	300	air	100	21	14.1423	9.50364	0.665255	20	20.3	20.4	8.82
20191226_water_20℃_300μL	water_20℃	-	-	-	20	1	300	air	300	7.66667	34.754	8.52632	0.596842	20.3	20.5	20.6	8.81
20191227_water_10℃_50μL	water_10℃	-	-	-	10	1	300	air	50	41	8.59716	11.2795	0.789563	10.1	10.2	10.5	10.33
20191227_water_10℃_100μL	water_10℃	-	-	-	10	1	300	air	100	21	16.2759	10.9374	0.765617	10.6	10.9	11	10.34
20191227_water_10℃_300μL	water_10℃	-	-	-	10	1	300	air	300	7.66667	42.109	10.3307	0.723151	9.9	9.8	10.5	10.58
20191227_water_10℃_450μL	water_10℃	-	-	-	10	1	300	air	450	5.44444	59.6734	10.3964	0.727751	10.2	10.4	10.5	10.44
20191227_water_10℃_500μL	water_10℃	-	-	-	10	1	300	air	500	5	65.1844	10.4295	0.730065	10.7	10.8	11.1	10.41
20191227_water_20℃_50μL	water_20℃	-	-	-	20	1	300	air	50	41	6.47742	8.49838	0.594887	20.8	20.9	21.1	8.77
20191227_water_20℃_100μL	water_20℃	-	-	-	20	1	300	air	100	21	12.8383	8.62735	0.603914	20.8	21.1	21.1	8.71
20191227_water_20℃_300μL	water_20℃	-	-	-	20	1	300	air	300	7.66667	33.2189	8.14971	0.570479	20.9	21.1	21.2	8.71
20191227_water_20℃_450μL	water_20℃	-	-	-	20	1	300	air	450	5.44444	47.1887	8.22133	0.575493	20.9	21.2	21.2	8.71
20191227_water_20℃_500μL	water_20℃	-	-	-	20	1	300	air	500	5	51.5184	8.24294	0.577006	20.4	20.7	20.7	8.64
20191227_water_30℃_50μL	water_30℃	-	-	-	30	1	300	air	50	41	5.73326	7.52204	0.526543	29.6	29.9	29.9	7.66
20191227_water_30℃_100μL	water_30℃	-	-	-	30	1	300	air	100	21	11.2919	7.58817	0.531172	29	29.4	29.4	7.71
20191227_water_30℃_300μL	water_30℃	-	-	-	30	1	300	air	300	7.66667	29.6526	7.27478	0.509234	29.9	30	30.1	7.65
20191227_water_30℃_450μL	water_30℃	-	-	-	30	1	300	air	450	5.44444	41.2765	7.19128	0.50339	29.3	29.5	29.5	7.7
20191227_water_30℃_500μL	water_30℃	-	-	-	30	1	300	air	500	5	46.1964	7.39143	0.5174	30.3	30.3	30.5	7.57
20191225_water_40℃_300μL	water_40℃	-	-	-	40	1	300	air	300	7.66667	27.1005	6.64866	0.465406	39.4	39.4	39.2	7.27
20191226_water_40℃_300μL	water_40℃	-	-	-	40	1	300	air	300	7.66667	25.4939	6.25451	0.437815	40	40.3	40.2	6.86
20191227_water_40℃_300μL	water_40℃	-	-	-	40	1	300	air	300	7.66667	29.1201	7.14412	0.500089	39.5	39.7	39.8	6.83	37.5	5.84
20191227_water_40℃_300μL_2	water_40℃	-	-	-	40	1	300	air	300	7.66667	24.9466	6.12022	0.428416	39.7	39.8	39.8	6.89
20200103_water_40℃_300μL	water_40℃	-	-	-	40	1	300	air	300	7.66667	25.4284	6.23844	0.436691	40	40.1	40.1	7.11	39.7	5.73
20191225_water_40℃_450μL	water_40℃	-	-	-	40	1	300	air	450	5.44444	37.1114	6.46564	0.452595	40	40.2	40.3	7.08
20191226_water_40℃_450μL	water_40℃	-	-	-	40	1	300	air	450	5.44444	36.8174	6.41441	0.449009	39.3	39.5	39.4	7.04
20191227_water_40℃_450μL	water_40℃	-	-	-	40	1	300	air	450	5.44444	37.3488	6.50698	0.455489	39.4	39.5	39.5	6.86	39.3	5.86
20191227_water_40℃_450μL_2	water_40℃	-	-	-	40	1	300	air	450	5.44444	35.8635	6.24821	0.437375	39.3	39.5	39.2	6.94
20200103_water_40℃_450μL	water_40℃	-	-	-	40	1	300	air	450	5.44444	36.7817	6.4082	0.448574	39.4	39.7	39.7	7.24	39.3	5.82
20191227_water_30℃_500μL_2	water_30℃	-	-	-	30	1	300	air	500	5	44.3247	7.09196	0.496437	29.4	29.6	29.7	7.68	29.8	7.08
20191227_water_30℃_450μL_2	water_30℃	-	-	-	30	1	300	air	450	5.44444	40.9852	7.14053	0.499837	30.4	30.5	30.5	7.61	30.6	7.14
20191227_water_30℃_300μL_2	water_30℃	-	-	-	30	1	300	air	300	7.66667	29.2712	7.1812	0.502684	29.7	29.9	30	7.72	30.1	7.18
20191227_water_30℃_100μL_2	water_30℃	-	-	-	30	1	300	air	100	21	10.6649	7.16682	0.501678	29	29.5	29.5	7.75	29.6	7.18
20191227_water_30℃_50μL_2	water_30℃	-	-	-	30	1	300	air	50	41	5.87978	7.71427	0.539999	29.9	30.2	30.1	7.76	30.3	7.13
20191227_water_20℃_500μL_2	water_20℃	-	-	-	20	1	300	air	500	5	51.0974	8.17559	0.572291	19.3	19.6	19.8	8.59
20191227_water_20℃_450μL_2	water_20℃	-	-	-	20	1	300	air	450	5.44444	48.1119	8.38217	0.586752	19.4	19.7	19.8	8.78	20.2	8.63
20191227_water_20℃_300μL_2	water_20℃	-	-	-	20	1	300	air	300	7.66667	34.5584	8.47832	0.593482	19.5	19.8	19.9	8.9	20.3	8.7
20191227_water_20℃_100μL_2	water_20℃	-	-	-	20	1	300	air	100	21	12.9364	8.69327	0.608529	19.5	19.9	20	8.93	20.4	8.71
20191227_water_20℃_50μL_2	water_20℃	-	-	-	20	1	300	air	50	41	7.03884	9.23496	0.646447	19.6	19.9	20	8.97	20.5	8.8
20191227_water_10℃_450μL_2	water_10℃	-	-	-	10	1	300	air	450	5.44444	55.2773	9.63054	0.674137	10.7	10.9	11.1	10.34	11.8	10.24
20191227_water_10℃_300μL_2	water_10℃	-	-	-	10	1	300	air	300	7.66667	40.6368	9.96956	0.697869	9.9	10	10.3	10.64	11	10.29
20191227_water_10℃_100μL_2	water_10℃	-	-	-	10	1	300	air	100	21	15.8882	10.6769	0.747383	10.4	10.7	10.8	10.55	11.5	10.44
20191227_water_10℃_50μL_2	water_10℃	-	-	-	10	1	300	air	50	41	8.18652	10.7407	0.75185	9.7	9.9	10.1	10.78
20191227_water_10℃_500μL_3	water_10℃	-	-	-	10	1	300	air	500	5	62.7351	10.0376	0.702633	10.3	10.5	10.7	10.57
20191225_water_40℃_500μL	water_40℃	-	-	-	40	1	300	air	500	5	35.8	5.728	0.40096	39.1	39.5	39.3	7.07
20191226_water_40℃_500μL	water_40℃	-	-	-	40	1	300	air	500	5	39.8725	6.3796	0.446572	40.3	40.3	40.4	6.9
20191227_water_40℃_500μL	water_40℃	-	-	-	40	1	300	air	500	5	37.7521	6.04034	0.422824	39.6	39.7	39.7	6.79
20191227_water_40℃_500μL_2	water_40℃	-	-	-	40	1	300	air	500	5	37.7777	6.04443	0.42311	39.6	40	39.6	6.84
20200103_water_40℃_500μL	water_40℃	-	-	-	40	1	300	air	500	5	38.9074	6.22519	0.435763	39.8	40	39.9	7.2	39.8	5.73
20200103_water_30℃_300μL	water_30℃	-	-	-	30	1	300	air	300	7.66667	30.116	7.38846	0.517192	29.2	29.4	29.4	8.05	29.6	7.06
20200103_water_30℃_100μL	water_30℃	-	-	-	30	1	300	air	100	21	11.0963	7.45674	0.521971	30.1	30.2	30.3	7.97	30.4	7.05
20200103_water_30℃_450μL	water_30℃	-	-	-	30	1	300	air	450	5.44444	41.9523	7.30902	0.511632	29.3	29.5	29.5	8.09	29.7	7.1
20200103_water_30℃_50μL	water_30℃	-	-	-	30	1	300	air	50	41	5.89629	7.73593	0.541515	30.3	30.4	30.4	7.99	30.6	7.07
20200103_water_30℃_500μL	water_30℃	-	-	-	30	1	300	air	500	5	45.954	7.35264	0.514685	29.6	29.7	29.8	8.09	30	7.08
20200103_water_20℃_300μL	water_20℃	-	-	-	20	1	300	air	300	7.66667	34.3167	8.41903	0.589332	20.5	20.8	20.9	9.14	21.2	8.45
20200103_water_20℃_100μL	water_20℃	-	-	-	20	1	300	air	100	21	12.8792	8.65479	0.605836	20.5	20.7	20.9	9.29	21.2	8.39
20200103_water_20℃_450μL	water_20℃	-	-	-	20	1	300	air	450	5.44444	49.3943	8.60559	0.602391	20.6	20.7	20.9	9.27	21.3	8.36
20200103_water_20℃_50μL	water_20℃	-	-	-	20	1	300	air	50	41	7.61351	9.98893	0.699225	20.6	20.7	20.9	9.24	21.3	8.42
20200103_water_20℃_500μL	water_20℃	-	-	-	20	1	300	air	500	5	52.8229	8.45167	0.591617	20.6	20.8	21	9.23	21.3	8.39
20200103_water_10℃_300μL	water_10℃	-	-	-	10	1	300	air	300	7.66667	41.9278	10.2863	0.72004	10.6	10.7	11	10.65	11.7	10.21
20200103_water_10℃_100μL	water_10℃	-	-	-	10	1	300	air	100	21	16.6349	11.1787	0.782507	9.7	9.8	10.2	11.13	10.9	10.31
20200103_water_10℃_450μL	water_10℃	-	-	-	10	1	300	air	450	5.44444	59.7075	10.4024	0.728166	10.2	10.4	10.7	11.01	11.3	10.24
20200103_water_10℃_50μL	water_10℃	-	-	-	10	1	300	air	50	41	9.31533	12.2217	0.85552	10.7	10.9	11.1	10.95	11.9	10.24
20200103_water_10℃_500μL	water_10℃	-	-	-	10	1	300	air	500	5	66.6498	10.664	0.746477	9.9	10.1	10.3	11.15	11	10.24
まとめ		Oxygraph+(New method)		OM-71 (DO1)		HI9146 (DO2)		Seven2Go (DO3, in 2020/01/08 and 27）																		Oxygraph+
		Oxygen content (mg/L)		Oxygen content (mg/L)		Oxygen content (mg/L)		Oxygen content (mg/L)				Oxygraph+	OM-71													IO2 (nmol/mL)			酸素含量 (mg/L)
PW (Air saturation)	<10℃>	ave	std	ave	std	ave	std	ave	std	n	<10℃>	CV [%]	CV [%]		Oxygraph+	OM-71		<Theoretical>							<10℃>	ave	std	CV [%]	ave	std
	50	11.0144	0.692267	10.646	0.220962	10.24		10.61		5	50	6.28511	2.07554	50µL	4.69±2.07	2.29±0.56		0	11.29						50	8.39513	0.527643	6.28511	0.268644	0.0168846
	100	10.8594	0.255644	10.566	0.255644	10.375		10.82		5	100	2.35412	2.4195	100µL	3.58±0.71	2.1±0.68		600	11.29						100	16.1598	0.380423	2.35412	0.517115	0.0121735
	300	10.0278	0.316487	10.458	0.320025	10.25		11		5	300	3.1561	3.0601	300µL	2.95±1.79	2.24±0.57		0	9.09						300	40.8741	1.29003	3.1561	1.30797	0.0412809
	450	10.0062	0.356014	10.622	0.231465	10.24		11.06		5	450	3.55795	2.17911	450µL	2.15±0.87	2.12±0.18		600	9.09						450	57.4334	2.04345	3.55795	1.83787	0.0653903
	500	10.2585	0.258256	10.724	0.284928	10.24		11.1		5	500	2.51749	2.65692	500µL	2.48±0.74	2.56±0.25	(n=4)	0	7.56						500	64.1156	1.6141	2.51749	2.0517	0.0516513
											ave	3.57415	2.47823	ave	3.17±0.89	2.26±0.16		600	7.56						ave
	<20℃>										<20℃>							0	6.41
	50	9.17747	0.580394	8.862	0.258101	8.61		9.11		5	50	6.32411	2.91244		Oxygraph+	OM-71		600	6.41						<20℃>
	100	8.80561	0.352202	8.846	0.267328	8.55		9.1		5	100	3.99975	3.02202	10℃	3.57±1.42	2.47±0.35				O2: 21%	O2: 100%				50	7.11243	0.442373	6.21972	0.227598	0.0141559
	300	8.40577	0.132674	8.814	0.132674	8.575		9.09		5	300	1.57836	1.50526	20℃	2.96±1.93	2.53±0.56		10℃	10.92	11.29	53.7619				100	13.1036	0.524111	3.99975	0.419315	0.0167715
	450	8.41664	0.123238	8.82	0.208288	8.495		9.08		5	450	1.46422	2.36154	30℃	2.22±1.04	1.85±0.47		20℃	8.84	9.09	43.2857				300	34.2627	0.540789	1.57836	1.0964	0.0173053
	500	8.3243	0.122851	8.75	0.253535	8.39		9.07		5	500	1.47581	2.89754	40℃	3.91±1.49	2.2±0.34	(n=5)	30℃	7.53	7.56	36				450	48.3098	0.70736	1.46422	1.54591	0.0226355
											ave	2.96845	2.53976	ave	3.16±0.64	2.26±0.26		40℃	6.59	6.41	30.5238				500	52.0269	0.76782	1.47581	1.66486	0.0245702
	<30℃>										<30℃>							15℃		10.08	48
	50	7.69033	0.0940537	7.77	0.115239	7.1		7.8		5	50	1.22301	1.48313		Oxygraph+	OM-71		20℃	8.84	9.09	43.2857				<30℃>
	100	7.39184	0.302259	7.79833	0.0917273	7.115		7.76		5	100	4.08909	1.17624	10℃	2.89±0.48	2.57±0.32		30℃	7.53	7.56	36				50	5.86153	0.0716873	1.22301	0.187569	0.00229399
	300	7.28156	0.0917273	7.806	0.153441	7.12		7.7		5	300	1.25972	1.96567	20℃	2.12±1.08	2.44±0.59		40℃	6.59	6.41	30.5238				100	10.9998	0.44979	4.08909	0.351992	0.0143933
	450	7.22988	0.160031	7.772	0.165094	7.12		7.69		5	450	2.21347	2.12421	30℃	2.48±1.02	1.94±0.49				参照：DO Theory Guide					300	29.6803	0.429144	1.44589	0.949768	0.0137326
	500	7.20367	0.169958	7.716	0.195305	7.08		7.64		5	500	2.35933	2.53117	40℃	3.66±1.57	2.07±0.25	(n=5)								450	41.498	0.918547	2.21347	1.32794	0.0293935
											ave	2.22892	1.85608	ave	2.78±0.57	2.25±0.25									500	45.023	1.06224	2.35933	1.44073	0.0339917
	<40℃>										<40℃>
	50	6.51412	0.321601	7.03	0.191102	5.79		6.6		5	50	4.93699	2.71838		1.47581										<40℃>
	100	6.367	0.247852	6.976	0.126586	5.72		6.54		5	100	3.89276	1.81459												50	4.96503	0.245123	4.93699	0.158881	0.00784394
	300	6.48119	0.376333	6.992	0.170458	5.785		6.56		5	300	5.80655	2.4379												100	9.47471	0.368828	3.89276	0.303191	0.0118025
	450	6.40869	0.0879665	7.032	0.129368	5.84		6.54		5	450	1.37261	1.8397												300	26.4179	1.53397	5.80655	0.845373	0.049087
	500	6.08351	0.217953	6.96	0.152709	5.73		6.5		5	500	3.58269	2.19409												450	36.7846	0.50491	1.37261	1.17711	0.0161571
											ave	3.91832	2.20093												500	38.0219	1.36221	3.58269	1.2167	0.0435906		R2	R
	<まとめ＞	Novel method		DO meter 1		DO meter 2		DO meter 3																							10℃	0.9988	0.9994
	10℃	10.4333	0.589048	10.6032	0.286966					25															Oxygraph+の分解能：0.0596ppm						20℃	0.9979	0.998949
	20℃	8.62596	0.453545	8.8184	0.252898					25																					30℃	0.9977	0.998849
	30℃	7.35946	0.271698	7.7744	0.153182					25	differences			differences																	40℃	0.9921	0.996042	ave±std	0.998±0.001
	40℃	6.3709	0.309334	6.998	0.158619					25	DO meter 1	DO meter 2	DO meter 3	DO meter 1	DO meter 2	DO meter 3
	10℃	10.4333	0.423484	10.6032	0.0885944	10.269	0.0531413	10.918	0.181373	5	0.169947	0.164253	0.484747	0.016289	0.0157432	0.0464617
	20℃	8.62596	0.322406	8.8184	0.038375	8.524	0.0767724	9.09	0.0141421	5	0.19244	0.10196	0.46404	0.0223094	0.0118201	0.0537958
	30℃	7.35946	0.17757	7.77247	0.0315859	7.107	0.0153623	7.718	0.056	5	0.413011	0.252455	0.358545	0.0561198	0.0343035	0.0487189
	40℃	6.3709	0.152782	6.998	0.0287889	5.773	0.0437721	6.548	0.0324962	5	0.627097	0.597903	0.177097	0.0984315	0.093849	0.0277978
	10℃ (100µL)	10.8594	0.255644	10.566	0.255644					5	0.293406	0.590406	0.0585944
	20℃ (100µL)	8.80561	0.352202	8.846	0.267328					5	0.040385	0.281615	0.284385
	30℃ (100µL)	7.39184	0.302259	7.79833	0.0917273					5	0.406497	0.284836	0.326164
	40℃ (100µL)	6.367	0.247852	6.976	0.126586					5	0.608996	0.594004	0.180996
	10℃ (100-500µL)	10.288	0.344425	10.5925	0.0961184					5	0.304536	0.0189639	0.630036
	20℃ (100-500µL)	8.48808	0.186768	8.8075	0.0353093					5	0.319417	0.0359171	0.601917
	30℃ (100-500µL)	7.27674	0.0721202	7.77308	0.0352872					5	0.496347	0.169736	0.441264
	40℃ (100-500µL)	6.3351	0.150891	6.99	0.0267582					5	0.654902	0.562098	0.212902
		FB Generator			Oxygen-saturated water				Oxygraph+(New method)			ZS-211	CT-800WP	OM-71 (DO1)		HI9146 (DO2)
Sample name	Sample name (simple)	Temperature [℃]	Gas supply [L/min]	Dissolution pressure [kPa]	Temperature [℃]	Pressure [atm]	Agitating [rpm]	Gas	Smaple volume [µL]	Oxygen content [mg/L]	Oxygen content [vol%]	Temperature [℃]	Temperature [℃]	Temperature [℃]	Oxygen content [mg/L]	Temperature [℃]	Oxygen content [mg/L]	Note
20200104_water_O2_30℃_50μL	water_O2_30℃	-	-	-	30	1	300	O2	50	28.6346	2.00442	29.8	30.3	-	-	30	27.2
20200104_water_O2_30℃_100μL	water_O2_30℃	-	-	-	30	1	300	O2	100	26.1156	1.82809	29.8	30.2	-	-	30.2	26.78
20200104_water_O2_30℃_300μL	water_O2_30℃	-	-	-	30	1	300	O2	300	26.6247	1.86373	29.2	29.4	-	-	29.6	27.14
20200104_water_O2_30℃_450μL	water_O2_30℃	-	-	-	30	1	300	O2	450	26.118	1.82826	30.2	30.4	-	-	30.5	26.81
20200104_water_O2_30℃_500μL	water_O2_30℃	-	-	-	30	1	300	O2	500	26.1987	1.83391	29.5	29.8	-	-	29.9	26.9
20200104_water_O2_30℃_500μL_2	water_O2_30℃	-	-	-	30	1	300	O2	500	26.6367	1.86457	29.8	30.1	-	-	30.2	27.05
20200104_water_O2_30℃_450μL_2	water_O2_30℃	-	-	-	30	1	300	O2	450	26.387	1.84709	29.3	29.5	-	-	29.7	27.14
20200104_water_O2_30℃_300μL_2	water_O2_30℃	-	-	-	30	1	300	O2	300	26.2941	1.84058	30.2	30.4	-	-	30.5	26.76
20200104_water_O2_30℃_100μL_2	water_O2_30℃	-	-	-	30	1	300	O2	100	26.6453	1.86517	29.4	29.5	-	-	29.8	27.14
20200104_water_O2_30℃_50μL_2	water_O2_30℃	-	-	-	30	1	300	O2	50	26.6317	1.86422	30.4	30.5	-	-	30.6	26.54
20200104_water_O2_40℃_50μL	water_O2_40℃	-	-	-	40	1	300	O2	50	22.3539	1.56477	40	40.3	40	15.18	39.6	21.48
20200104_water_O2_40℃_100μL	water_O2_40℃	-	-	-	40	1	300	O2	100	21.5711	1.50998	40	40.5	40.3	15.03	39.9	21.59
20200104_water_O2_40℃_300μL	water_O2_40℃	-	-	-	40	1	300	O2	300	22.0757	1.5453	39.6	40	39.8	15.3	39.4	21.77
20200104_water_O2_40℃_450μL	water_O2_40℃	-	-	-	40	1	300	O2	450	22.1523	1.55066	39	39.4	39.1	15.63	39.1	21.79
20200104_water_O2_40℃_500μL	water_O2_40℃	-	-	-	40	1	300	O2	500	22.2381	1.55667	39.3	39.5	-	-	39.2	21.41
20200104_water_O2_40℃_500μL_2	water_O2_40℃	-	-	-	40	1	300	O2	500	22.4074	1.56852	39.5	39.8	39.5	15.41	39.5	21.63
20200104_water_O2_40℃_450μL_2	water_O2_40℃	-	-	-	40	1	300	O2	450	22.2491	1.55744	39.8	40	39.8	15.27	39.8	21.44
20200104_water_O2_40℃_300μL_2	water_O2_40℃	-	-	-	40	1	300	O2	300	21.9229	1.5346	40.1	40.2	40.1	15.1	40	21.46
20200104_water_O2_40℃_100μL_2	water_O2_40℃	-	-	-	40	1	300	O2	100	21.7668	1.52368	40.3	40.3	40.2	15.04	40.1	21.45
20200104_water_O2_40℃_50μL_2	water_O2_40℃	-	-	-	40	1	300	O2	50	21.8967	1.53277	40.3	40.5	40.3	15	40	21.21
20200104_water_O2_30℃_50μL_3	water_O2_30℃	-	-	-	30	1	300	O2	50	26.1303	1.82912	29.3	29.5	-	-	29.7	26.9
20200104_water_O2_30℃_100μL_3	water_O2_30℃	-	-	-	30	1	300	O2	100	26.4196	1.84937	30.4	30.7	-	-	30.6	27.32
20200104_water_O2_30℃_300μL_3	water_O2_30℃	-	-	-	30	1	300	O2	300	26.387	1.84709	29.6	29.8	-	-	30	27.33
20200104_water_O2_30℃_450μL_3	water_O2_30℃	-	-	-	30	1	300	O2	450	26.4702	1.85291	30	30.4	-	-	30.6	27.41
20200104_water_O2_30℃_500μL_3	water_O2_30℃	-	-	-	30	1	300	O2	500	26.6432	1.86503	29.6	29.8	-	-	30	27.4
20200104_water_O2_40℃_50μL_3	water_O2_40℃	-	-	-	40	1	300	O2	50	23.5704	1.64993	39	39.2	39.2	15.04	39.1	22.4
20200104_water_O2_40℃_100μL_3	water_O2_40℃	-	-	-	40	1	300	O2	100	22.3421	1.56394	40.3	40.4	40.4	14.43	40.1	21.93
20200104_water_O2_40℃_300μL_3	water_O2_40℃	-	-	-	40	1	300	O2	300	22.5506	1.57854	39.4	39.8	39.8	14.72	39.3	22.4
20200104_water_O2_40℃_450μL_3	water_O2_40℃	-	-	-	40	1	300	O2	450	22.4329	1.5703	39	39.4	39.4	14.96	39.7	22.03
20200104_water_O2_40℃_500μL_3	water_O2_40℃	-	-	-	40	1	300	O2	500	22.5616	1.57931	39.3	39.2	39.3	15	39.3	21.68
		Oxygraph+		OM-71		HI9146
		Oxygen content (mg/L)		Oxygen content (mg/L)		Oxygen content (mg/L)
PW (O2 saturation)	<30℃>	ave	std	ave	std	ave	std
	50	27.1322	1.0819	-	-	26.88	0.269815	3
	100	26.3935	0.217022	-	-	27.08	0.224499	3
	300	26.4353	0.139228	-	-	27.0767	0.236972	3
	450	26.3251	0.150291	-	-	27.12	0.245357	3
	500	26.4929	0.208061	-	-	27.1167	0.209497	3
	<40℃>
	50	22.607	0.706305	15.0733	0.0771722	21.6967	0.509401	3
	100	21.8933	0.327208	14.8333	0.285229	21.6567	0.20155	3
	300	22.1831	0.267294	15.04	0.240555	21.8767	0.391095	3
	450	22.2781	0.116376	15.2867	0.27378	21.7533	0.242258	3
	500	22.4024	0.132099	15.205	0.205	21.5733	0.117284	3
	＜まとめ＞
	30℃	26.5558	0.58875	-	-	27.0547	0.25424	15
	40℃	22.2728	0.444732	15.0793	0.279194	21.7113	0.339664	15

## Sheet: Oxygen content in FB dispersion
Sample name		FB Generator				Oxygraph+(New method)					ZS-211	CT-800WP	OM-71		Seven2Go		Note
Sample name	Sample name (simple)	Temperature [℃]	Gas supply [L/min]	Dissolution pressure [kPa]	Gas type	Smaple volume [µL]	Dilution rate [time dilution]	IO2 [nmol/mL]	Oxygen content [mg/L]	Oxygen content [vol%]	Temperature [℃]	Temperature [℃]	Temperature [℃]	Oxygen content [mg/L]	Temperature [℃]	Oxygen content [mg/L]	備考
20200124_water_FB_O2_20℃_100μL1	water_FB_O2_20℃	20	0.15-0.2	290-300	O2	100	21	75.1916	50.5	3.535	20	20.5	20.7	over	20.5	over	seven2Goは別日に再測定
20200124_water_FB_O2_20℃_100μL2	water_FB_O2_20℃	20	0.15-0.2	290-300	O2	100	21	76.5208	51.4	3.598	20.8	20.9	20.7	over	20.7	over	seven2Goは別日に再測定
20200124_water_FB_O2_20℃_100μL3	water_FB_O2_20℃	20	0.15-0.2	290-300	O2	100	21	79.6611	53.5	3.745	20.2	20.3	20.3	over	21.1	over	seven2Goは別日に再測定
20200124_water_FB_O2_20℃_100μL4	water_FB_O2_20℃	20	0.15-0.2	290-300	O2	100	21	79.1677	53.2	3.724	21.3	21.3	21.3	over	20.3	over	seven2Goは別日に再測定
20200124_water_FB_O2_20℃_100μL5	water_FB_O2_20℃	20	0.15-0.2	290-300	O2	100	21	76.9987	51.7	3.619	20.9	21.3	21.3	over	20.6	over	seven2Goは別日に再測定
20200124_water_FB_O2_30℃_150μL1	water_FB_O2_30℃	30	0.15-0.2	290-300	O2	150	14.3333	94.7402	43.5	3.045	30.8	31.3	31.3	over	31	45.51
20200124_water_FB_O2_30℃_150μL2	water_FB_O2_30℃	30	0.15-0.2	290-300	O2	150	14.3333	96.0198	44	3.08	29.9	30.4	30.4	over	30	47.17
20200124_water_FB_O2_30℃_100μL3	water_FB_O2_30℃	30	0.15-0.2	290-300	O2	100	21	64.7004	43.5	3.045	29.5	30	30.1	over	29.8	46.27
20200124_water_FB_O2_30℃_150μL4	water_FB_O2_30℃	30	0.15-0.2	290-300	O2	100	21	67.566	45.4	3.178	30.8	31.2	31.3	over	30.1	45.32
20200124_water_FB_O2_30℃_150μL5	water_FB_O2_30℃	30	0.15-0.2	290-300	O2	150	14.3333	98.5869	45.2	3.164	29.9	30.3	30,5	over	30.1	45.89
20200125_water_FB_O2_40℃_200μL	water_FB_O2_40℃	40	0.15-0.2	290-300	O2	200	11	105.142	37	2.59	39.6	40.1	40.4	14.93	40	41.46
20200125_water_FB_O2_40℃_200μL2	water_FB_O2_40℃	40	0.15-0.2	290-300	O2	200	11	102.096	35.9	2.513	39.9	40.5	40.5	14.88	40.1	41.69
20200125_water_FB_O2_40℃_200μL3	water_FB_O2_40℃	40	0.15-0.2	290-300	O2	200	11	101.468	35.7	2.499	40.5	40.8	40.9	14.67	40.2	41.83
20200125_water_FB_O2_40℃_300μL4	water_FB_O2_40℃	40	0.15-0.2	290-300	O2	300	7.66667	144.013	35.3	2.471	40.5	40.8	40.9	14.68	40.5	41.7
20200125_water_FB_O2_40℃_300μL5	water_FB_O2_40℃	40	0.15-0.2	290-300	O2	300	7.66667	153.302	37.6	2.632	40.9	41.2	41.3	14.47	40.9	41.74
20200125_water_FB_O2_20℃_100μL	water_FB_O2_20℃	20	0.15-0.2	290-300	O2	100	21	79.0621	53.1	3.717	21.3	22	21.9	over	21.8	over
20200125_water_FB_O2_20℃_100μL2	water_FB_O2_20℃	20	0.15-0.2	290-300	O2	100	21	80.7881	54.3	3.801	20.4	21.1	21.2	over	21	over
20200125_water_FB_O2_20℃_100μL3	water_FB_O2_20℃	20	0.15-0.2	290-300	O2	100	21	80.9986	54.4	3.808	20	20.7	20.8	over	20.8	over
20200125_water_FB_O2_20℃_150μL4	water_FB_O2_20℃	20	0.15-0.2	290-300	O2	150	14.3333	114.196	52.3	3.661	20	20.7	20.8	over	20.6	over
20200125_water_FB_O2_20℃_150μL5	water_FB_O2_20℃	20	0.15-0.2	290-300	O2	150	14.3333	111.122	50.9	3.563	19.9	20.6	20.7	over	20.5	over
20200125_water_FB_O2_30℃_150μL	water_FB_O2_30℃	30	0.15-0.2	290-300	O2	150	14.3333	96.6329	44.3	3.101	30.1	29.4	29.5	over	29.5	44.7
20200125_water_FB_O2_30℃_150μL2	water_FB_O2_30℃	30	0.15-0.2	290-300	O2	150	14.3333	102.392	46.9	3.283	29.5	30	30	over	29.7	45.59
20200126_water_FB_O2_30℃_150μL	water_FB_O2_30℃	30	0.15-0.2	290-300	O2	150	14.3333	95.6361	43.8	3.066	30.7	31.3	29.8	over	29.5	46.1
20200126_water_FB_O2_30℃_200μL2	water_FB_O2_30℃	30	0.15-0.2	290-300	O2	200	11	128.02	45.1	3.157	29.6	30	30.1	over	29.8	45.8
20200126_water_FB_O2_30℃_200μL3	water_FB_O2_30℃	30	0.15-0.2	290-300	O2	200	11	126.622	44.6	3.122	29.9	30.4	30.4	over	30.1	45.1
20200126_water_FB_O2_40℃_200μL1	water_FB_O2_40℃	40	0.15-0.2	290-300	O2	200	11	108.321	38.1	2.667	39.7	40.3	40.3	14.98	39.9	37
20200126_water_FB_O2_40℃_200μL2	water_FB_O2_40℃	40	0.15-0.2	290-300	O2	200	11	107.667	37.8	2.646	38.8	39.3	39.4	15.44	39,1	36.7
20200126_water_FB_O2_40℃_200μL3	water_FB_O2_40℃	40	0.15-0.2	290-300	O2	200	11	108.29	38.1	2.667	38.3	38.7	38.7	15.82	38.4	38.4
20200126_water_FB_O2_40℃_300μL4	water_FB_O2_40℃	40	0.15-0.2	290-300	O2	300	7.66667	151.96	37.3	2.611	40.9	41.3	41.3	14.47	41	36.33
20200126_water_FB_O2_40℃_300μL5	water_FB_O2_40℃	40	0.15-0.2	290-300	O2	300	7.66667	156.028	38.3	2.681	40.6	40.9	41	14.65	40.7	37.13
20200127_water_FB_O2_15℃_100μL1	water_FB_O2_15℃	15	0.15-0.2	290-300	O2	100	21	86.0693	57.8	4.046	15.9	16.1	16.1	over	16.2	over
20200127_water_FB_O2_15℃_100μL2	water_FB_O2_15℃	15	0.15-0.2	290-300	O2	100	21	87.4124	58.7	4.109	15.7	16.1	16	over	16	over
20200127_water_FB_O2_15℃_150μL3	water_FB_O2_15℃	15	0.15-0.2	290-300	O2	150	14.3333	123.706	56.7	3.969	15.9	16.2	16.2	over	16.2	over
20200127_water_FB_O2_15℃_150μL4	water_FB_O2_15℃	15	0.15-0.2	290-300	O2	150	14.3333	126.175	57.8	4.046	15.8	16.1	16.1	over	16.1	over
20200127_water_FB_O2_15℃_150μL5	water_FB_O2_15℃	15	0.15-0.2	290-300	O2	100	21	88.6256	59.6	4.172	15.3	15.7	15.6	over	15.6	over
20200811_FB dispersion_15℃_100μL_1	water_FB_O2_15℃	15	0.15-0.2	290-300	O2	100	21	83.6542	56.2	3.934	14.9	-	-	-	-	-
20200811_FB dispersion_15℃_100μL_2	water_FB_O2_15℃	15	0.15-0.2	290-300	O2	100	21	85.3017	57.3	4.011	14.9	-	-	-	-	-
20200811_FB dispersion_15℃_100μL_3	water_FB_O2_15℃	15	0.15-0.2	290-300	O2	100	21	86.1942	57.9	4.053	14.9	-	-	-	-	-
20200811_FB dispersion_15℃_100μL_4	water_FB_O2_15℃	15	0.15-0.2	290-300	O2	100	21	83.8737	56.3	3.941	15.1	-	-	-	-	-
20200811_FB dispersion_15℃_100μL_6	water_FB_O2_15℃	15	0.15-0.2	290-300	O2	100	21	83.9874	56.4	3.948	15.4	-	-	-	-	-
						Smaple volume [µL]	Dilution rate [time dilution]	IO2 [nmol/mL]	Oxygen content [mg/L]	Oxygen content [vol%]	Temperature [℃]	Temperature [℃]	Temperature [℃]	Oxygen content [mg/L]	Temperature [℃]	Oxygen content [mg/L]	備考
		-	-	-	AVE	152.5	16	99.9478	47.935	3.35545	26.475	28.5086	28.45	14.899	27.9206	42.5715	-
		-	-	-	std.	62.1993	4.88763	23.2792	7.82718	0.547903	9.42682	8.96203	9.11102	0.409791	8.78032	3.60855	-
		-	-	-	MIN	100	7.66667	64.7004	35.3	2.471	14.9	15.7	15.6	14.47	15.6	36.33	-
		-	-	-	MAX	300	21	156.028	59.6	4.172	40.9	41.3	41.3	15.82	41	47.17	-
Sample name		FB Generator				Oxygraph+(New method)					ZS-211	CT-800WP	OM-71		HI9146		Note
Sample name	Sample name (simple)	Temperature [℃]	Gas supply [L/min]	Dissolution pressure [kPa]	Gas type	Smaple volume [µL]	Dilution rate [time dilution]	IO2 [nmol/mL]	Oxygen content [mg/L]	Oxygen content [vol%]	Temperature [℃]	Temperature [℃]	Temperature [℃]	Oxygen content [mg/L]	Temperature [℃]	Oxygen content [mg/L]	備考
20200105_water_FB_O2_30℃_50μL	water_FB_O2_30℃	30	0.15-0.2	290-300	O2	50	41	32.4632	42.5917	2.98142	29.9	30.4	-	-	30.2	30.5
20200105_water_FB_O2_30℃_100μL	water_FB_O2_30℃	30	0.15-0.2	290-300	O2	100	21	63.9156	42.9513	3.00659	30.5	31.2	-	-	30.7	30.05
20200105_water_FB_O2_30℃_300μL	water_FB_O2_30℃	30	0.15-0.2	290-300	O2	300	7.66667	174.373	42.7794	2.99456	31	31.6	-	-	31.2	29.58
20200105_water_FB_O2_30℃_450μL	water_FB_O2_30℃	30	0.15-0.2	290-300	O2	450	5.44444	248.192	43.2406	3.02684	30.7	29.9	-	-	30.9	30.12
20200105_water_FB_O2_30℃_500μL	water_FB_O2_30℃	30	0.15-0.2	290-300	O2	500	5	282.51	45.2017	3.16412	29.6	30	-	-	30.1	30.61
20200105_water_FB_O2_30℃_500μL_	water_FB_O2_30℃	30	0.15-0.2	290-300	O2	500	5	279.99	44.7984	3.13588	30.7	31.3	-	-	30.9	29.77
20200105_water_FB_O2_30℃_450μL_	water_FB_O2_30℃	30	0.15-0.2	290-300	O2	450	5.44444	261.238	45.5134	3.18594	29	29.4	-	-	29.9	30.77
20200105_water_FB_O2_30℃_300μL_	water_FB_O2_30℃	30	0.15-0.2	290-300	O2	300	7.66667	181.191	44.4523	3.11166	30.7	31.3	-	-	30.8	29.97
20200105_water_FB_O2_30℃_100μL_	water_FB_O2_30℃	30	0.15-0.2	290-300	O2	100	21	64.5519	43.3789	3.03652	31.5	31.7	-	-	31.6	29.2
20200105_water_FB_O2_30℃_50μL_2	water_FB_O2_30℃	30	0.15-0.2	290-300	O2	50	41	38.2824	50.2265	3.51585	29	29.8	-	-	29.9	30.77
20200105_water_FB_O2_40℃_50μL	water_FB_O2_40℃	40	0.15-0.2	290-300	O2	50	41	31.7463	41.6512	2.91558	38.9	39.7	39.7	14.8	39.3	22.64
20200105_water_FB_O2_40℃_100μL	water_FB_O2_40℃	40	0.15-0.2	290-300	O2	100	21	59.0258	39.6653	2.77657	38.8	39.7	39.6	14.85	39.4	22.58
20200105_water_FB_O2_40℃_300μL	water_FB_O2_40℃	40	0.15-0.2	290-300	O2	300	7.66667	157.699	38.6887	2.70821	38.9	39.4	39.4	14.94	39.8	22.35
20200105_water_FB_O2_40℃_300μL_	water_FB_O2_40℃	40	0.15-0.2	290-300	O2	300	7.66667	160.975	39.4926	2.76448	39.2	39	39	15.15	39.3	22.64
20200105_water_FB_O2_40℃_450μL	water_FB_O2_40℃	40	0.15-0.2	290-300	O2	450	5.44444	224.169	39.0552	2.73386	39.3	38.6	38.7	15.33	39.4	22.58
20200105_water_FB_O2_40℃_500μL	water_FB_O2_40℃	40	0.15-0.2	290-300	O2	500	5	242.669	38.8271	2.7179	39.7	38.8	38.7	15.34	39.8	22.42
20200105_water_FB_O2_40℃_500μL_	water_FB_O2_40℃	40	0.15-0.2	290-300	O2	500	5	242.727	38.8363	2.71854	40.5	39.6	38.9	15.19	40.4	22
20200105_water_FB_O2_40℃_450μL_	water_FB_O2_40℃	40	0.15-0.2	290-300	O2	450	5.44444	223.484	38.9359	2.72551	40.2	38.9	38.6	15.38	40.1	22.29
20200105_water_FB_O2_40℃_100μL_	water_FB_O2_40℃	40	0.15-0.2	290-300	O2	100	21	58.3568	39.2158	2.7451	41	40.7	40.1	14.53	40.8	21.58
20200105_water_FB_O2_40℃_50μL_2	water_FB_O2_40℃	40	0.15-0.2	290-300	O2	50	41	29.0334	38.0919	2.66643	40.9	41.4	41.3	13.99	40.7	21.58
20200106_water_FB_O2_30℃_50μL	water_FB_O2_30℃	30	0.15-0.2	290-300	O2	50	41	36.1841	47.4735	3.32315	30.4	30.7	-	-	30.6	30.12
20200106_water_FB_O2_30℃_100μL	water_FB_O2_30℃	30	0.15-0.2	290-300	O2	100	21	64.2328	43.1645	3.02151	30.3	30.6	-	-	30.6	30.12
20200106_water_FB_O2_30℃_300μL	water_FB_O2_30℃	30	0.15-0.2	290-300	O2	300	7.66667	181.331	44.4865	3.11406	31	31.2	-	-	31.3	29.49
20200106_water_FB_O2_30℃_450μL	water_FB_O2_30℃	30	0.15-0.2	290-300	O2	450	5.44444	256.441	44.6778	3.12744	30.7	30.7	-	-	31	29.77
20200106_water_FB_O2_30℃_500μL	water_FB_O2_30℃	30	0.15-0.2	290-300	O2	500	5	277.485	44.3976	3.10783	30	30.3	-	-	30.5	30.22
20200106_water_FB_O2_40℃_50μL	water_FB_O2_40℃	40	0.15-0.2	290-300	O2	50	41	28.9665	38.004	2.66028	39.9	40.2	-	-	39.9	22.2
20200106_water_FB_O2_40℃_100μL	water_FB_O2_40℃	40	0.15-0.2	290-300	O2	100	21	57.2626	38.4805	2.69363	40.5	40.9	-	-	40.3	21.91
20200106_water_FB_O2_40℃_300μL	water_FB_O2_40℃	40	0.15-0.2	290-300	O2	300	7.66667	156.749	38.4557	2.6919	39.8	40.2	40.6	14.35	39.8	22.29
20200106_water_FB_O2_40℃_450μL	water_FB_O2_40℃	40	0.15-0.2	290-300	O2	450	5.44444	222.744	38.8069	2.71648	39.9	40.4	39.3	15	39.8	22.29
20200106_water_FB_O2_40℃_500μL	water_FB_O2_40℃	40	0.15-0.2	290-300	O2	500	5	248.122	39.6995	2.77897	39.6	40.2	40.2	14.53	39.5	22.51
20200106_water_FB_O2_20℃_50μL	water_FB_O2_20℃	20	0.15-0.2	290-300	O2	50	41	44.4445	58.3111	4.08178	20.6	21.1	-	-	21.8	40.26
20200106_water_FB_O2_20℃_300μL	water_FB_O2_20℃	20	0.15-0.2	290-300	O2	300	7.66667	218.542	53.6157	3.7531	20.3	20.8	-	-	21	41.31
20200106_water_FB_O2_20℃_500μL	water_FB_O2_20℃	20	0.15-0.2	290-300	O2	500	5	332.485	53.1976	3.72383	20.3	20.7	-	-	21.1	41.16
20200106_water_FB_O2_20℃_50μL_2	water_FB_O2_20℃	20	0.15-0.2	290-300	O2	50	41	44.2205	58.0173	4.06121	21.6	21.7	-	-	22.2	39.8
20200106_water_FB_O2_20℃_300μL2	water_FB_O2_20℃	20	0.15-0.2	290-300	O2	300	7.66667	219.072	53.7457	3.7622	21.7	22.1	-	-	22.2	39.66
20200106_water_FB_O2_20℃_500μL2	water_FB_O2_20℃	20	0.15-0.2	290-300	O2	500	5	324.553	51.9284	3.63499	21.2	21.6	-	-	21.9	40.17
20200106_water_FB_O2_20℃_50μL_3	water_FB_O2_20℃	20	0.15-0.2	290-300	O2	50	41	40.5163	53.1574	3.72102	21.2	21.4	-	-	21.9	40.17
20200106_water_FB_O2_20℃_300μL3	water_FB_O2_20℃	20	0.15-0.2	290-300	O2	300	7.66667	211.58	51.9076	3.63353	21.5	21.8	-	-	22.1	39.88
20200106_water_FB_O2_20℃_500μL3	water_FB_O2_20℃	20	0.15-0.2	290-300	O2	500	5	333.405	53.3448	3.73414	21.4	21.6	-	-	22.1	39.88
						Smaple volume [µL]	Dilution rate [time dilution]	IO2 [nmol/mL]	Oxygen content [mg/L]	Oxygen content [vol%]	Temperature [℃]	Temperature [℃]	Temperature [℃]	Oxygen content [mg/L]	Temperature [℃]	Oxygen content [mg/L]	備考
					AVE	280.769	16.453	162.947	44.6786	3.1275	31.8436	32.0667	39.5462	14.8754	32.1744	29.4156	-
					std.	181.382	14.4555	101.038	5.9726	0.418082	7.23782	7.11615	0.788002	0.409138	6.98125	6.86851	-
					MIN	50	5	28.9665	38.004	2.66028	20.3	20.7	38.6	13.99	21	21.58	-
					MAX	500	41	333.405	58.3111	4.08178	41	41.4	41.3	15.38	40.8	41.31	-
<winkler's method>	20℃ PW	30℃ FB	20℃ FB	15℃ FB
	8.95	45.1	53.5	56.235
	8.9	45.9	53.5	55.9001
	8.9	46	55.1	58.2449
	8.86	43.26	53.1	55.691
	8.82	43.3	53.9	56.8031
Ave	8.886	44.712	53.82	56.5748
Std	0.0436348	1.2102	0.688186	0.915761
All data (Optimal IO2)		Novel method		DO meter 1		DO meter 2		DO meter 3			CV
		酸素含量 (mg/L)		酸素含量 (mg/L)		酸素含量 (mg/L)		酸素含量 (mg/L)			Novel method	DO meter １	DO meter 3
		ave	std	ave	std	ave	std	ave	std	N
	15℃	57.47	1.05835	over	-	-	-	-	-	10	1.84157	-	-
	20℃	52.53	1.30924	over	-	-	-	-	-	10	2.49236	-	-
	30℃	44.63	1.00205	over	-	-	-	45.745	0.649942	10	2.24523	-	1.42079
	40℃	37.11	1.04254	14.899	0.409791	-	-	39.398	2.34064	10	2.80934	2.75046	5.94101
All data (Wide IO2) ※data in novel method of this experiment is not used to the range of IO2		Novel method		DO meter 1		DO meter 2		DO meter 3			CV
		酸素含量 (mg/L)		酸素含量 (mg/L)		酸素含量 (mg/L)		酸素含量 (mg/L)			Novel method	DO meter １	DO meter 3
		ave	std	ave	std	ave	std	ave	std	N		-
	20℃	54.1362	2.24159	over	-	40.2544	0.556659	-	-	9	4.14065	-	1.38285
	30℃	44.6223	1.94405	over	-	30.0707	0.44798	-	-	25	4.35669	-	1.48976
	40℃	39.0604	0.847589	14.8754	0.409138	22.2573	0.337727	-	-	15	2.16994	2.75044	1.51737
Selected data (n=5) (Min, 2nd Min, Middle, 2nd Max, Max)		Winkler's method		Novel method				DO meter 1		DO meter 2		DO meter 3			CV
		酸素含量 (mg/L)		酸素含量 (mg/L)		MinIO2 (nmol/mL)	MaxIO2 (nmol/mL)	酸素含量 (mg/L)		酸素含量 (mg/L)		酸素含量 (mg/L)		N	Winkler's method	Novel method	DO meter 1	DO meter 2	DO meter 3
	15℃	56.5748	0.915761	57.72	1.32876	83.6542	126.175	-	-	-	-	-	-	5	1.61867	2.30208	-	-	-
	20℃	53.82	0.688186	52.64	1.64	75.1916	114.196	-	-	40.42	0.687634	-	-	5	1.27868	3.1155	-	1.70122	-
	30℃	44.712	1.2102	44.78	1.27969	64.7004	126.622	-	-	30.07	0.644329	45.558	0.394127	5	2.70665	2.85772	-	2.14276	0.86511
	40℃	-	-	36.94	1.22898	35.3	38.3	14.69	0.164073	22.146	0.479483	38.798	2.43806	5	-	3.32697	1.1169	2.1651	6.28398
														ave	1.868	2.90057	1.1169	2.00303	3.57455
														std	0.609041	0.38342	0	0.213605	2.70944
		oxygen saturated water (Calculated from standard value)	FB dispersion	Differences
	15℃	48.8	57.72	18.2787
	20℃	44.2	52.64	19.095
	30℃	37.65	44.78	18.9376	ave	17.1051
	40℃	32.95	36.94	12.1093	std	2.90058

## Sheet: Size distribution (UFB)
20℃_1		20℃_2		20℃_3		30℃_1		30℃_2		30℃_3		40℃_1		40℃_2		40℃_3
Bin centre (nm)	Concentration (particles / ml)	Bin centre (nm)	Concentration (particles / ml)	Bin centre (nm)	Concentration (particles / ml)	Bin centre (nm)	Concentration (particles / ml)	Bin centre (nm)	Concentration (particles / ml)	Bin centre (nm)	Concentration (particles / ml)	Bin centre (nm)	Concentration (particles / ml)	Bin centre (nm)	Concentration (particles / ml)	Bin centre (nm)	Concentration (particles / ml)
0.5	0	0.5	0	0.5	0	0.5	0	0.5	0	0.5	0	0.5	0	0.5	0	0.5	0
1.5	0	1.5	0	1.5	0	1.5	0	1.5	0	1.5	0	1.5	0	1.5	0	1.5	0
2.5	0	2.5	0	2.5	0	2.5	0	2.5	0	2.5	0	2.5	0	2.5	0	2.5	0
3.5	0	3.5	0	3.5	0	3.5	0	3.5	0	3.5	0	3.5	0	3.5	0	3.5	0
4.5	0	4.5	0	4.5	0	4.5	0	4.5	0	4.5	0	4.5	0	4.5	0	4.5	0
5.5	0	5.5	0	5.5	0	5.5	0	5.5	0	5.5	0	5.5	0	5.5	0	5.5	0
6.5	0	6.5	0	6.5	0	6.5	0	6.5	0	6.5	0	6.5	0	6.5	0	6.5	0
7.5	0	7.5	0	7.5	0	7.5	0	7.5	0	7.5	0	7.5	0	7.5	0	7.5	0
8.5	0	8.5	0	8.5	0	8.5	0	8.5	0	8.5	0	8.5	0	8.5	0	8.5	0
9.5	0	9.5	0	9.5	0	9.5	0	9.5	0	9.5	0	9.5	0	9.5	0	9.5	0
10.5	0	10.5	0	10.5	0	10.5	0	10.5	0	10.5	0	10.5	0	10.5	0	10.5	0
11.5	0	11.5	0	11.5	0	11.5	0	11.5	0	11.5	0	11.5	0	11.5	0	11.5	0
12.5	0	12.5	0	12.5	0	12.5	0	12.5	0	12.5	0	12.5	0	12.5	0	12.5	0
13.5	0	13.5	0	13.5	0	13.5	0	13.5	0	13.5	0	13.5	0	13.5	0	13.5	0
14.5	0	14.5	0	14.5	0	14.5	0	14.5	0	14.5	0	14.5	0	14.5	0	14.5	0
15.5	0	15.5	0	15.5	0	15.5	0	15.5	0	15.5	0	15.5	0	15.5	0	15.5	0
16.5	0	16.5	0	16.5	0	16.5	0	16.5	0	16.5	0	16.5	0	16.5	0	16.5	0
17.5	0	17.5	0	17.5	0	17.5	0	17.5	91	17.5	0	17.5	0	17.5	0	17.5	0
18.5	0	18.5	0	18.5	0	18.5	0	18.5	2510	18.5	0	18.5	0	18.5	0	18.5	0
19.5	0	19.5	0	19.5	0	19.5	0	19.5	17194	19.5	0	19.5	0	19.5	0	19.5	0
20.5	0	20.5	0	20.5	0	20.5	0	20.5	34206	20.5	0	20.5	0	20.5	0	20.5	0
21.5	0	21.5	0	21.5	0	21.5	0	21.5	22649	21.5	0	21.5	0	21.5	0	21.5	0
22.5	26	22.5	0	22.5	0	22.5	0	22.5	5632	22.5	0	22.5	0	22.5	0	22.5	0
23.5	982	23.5	0	23.5	0	23.5	0	23.5	586	23.5	0	23.5	0	23.5	2	23.5	0
24.5	16850	24.5	0	24.5	0	24.5	0	24.5	28	24.5	0	24.5	0	24.5	3	24.5	0
25.5	134393	25.5	0	25.5	0	25.5	0	25.5	0	25.5	0	25.5	0	25.5	6	25.5	0
26.5	522393	26.5	0	26.5	0	26.5	0	26.5	0	26.5	0	26.5	0	26.5	13	26.5	0
27.5	1045152	27.5	0	27.5	1	27.5	0	27.5	0	27.5	0	27.5	0	27.5	25	27.5	0
28.5	1143678	28.5	0	28.5	9	28.5	0	28.5	0	28.5	0	28.5	0	28.5	49	28.5	0
29.5	730902	29.5	0	29.5	54	29.5	0	29.5	0	29.5	0	29.5	0	29.5	95	29.5	0
30.5	292267	30.5	0	30.5	254	30.5	0	30.5	0	30.5	0	30.5	0	30.5	185	30.5	0
31.5	78480	31.5	0	31.5	954	31.5	0	31.5	0	31.5	0	31.5	0	31.5	356	31.5	0
32.5	15193	32.5	0	32.5	2971	32.5	0	32.5	0	32.5	0	32.5	0	32.5	681	32.5	0
33.5	2274	33.5	0	33.5	7837	33.5	0	33.5	0	33.5	0	33.5	0	33.5	1279	33.5	0
34.5	282	34.5	0	34.5	17781	34.5	0	34.5	0	34.5	0	34.5	0	34.5	2347	34.5	0
35.5	31	35.5	0	35.5	35092	35.5	0	35.5	0	35.5	0	35.5	0	35.5	4171	35.5	0
36.5	3	36.5	0	36.5	60730	36.5	0	36.5	0	36.5	0	36.5	0	36.5	7126	36.5	0
37.5	0	37.5	0	37.5	92729	37.5	0	37.5	0	37.5	0	37.5	0	37.5	11617	37.5	0
38.5	0	38.5	0	38.5	125584	38.5	0	38.5	0	38.5	0	38.5	0	38.5	17952	38.5	0
39.5	0	39.5	0	39.5	151629	39.5	0	39.5	0	39.5	0	39.5	0	39.5	26154	39.5	0
40.5	0	40.5	0	40.5	164127	40.5	0	40.5	0	40.5	0	40.5	0	40.5	35768	40.5	0
41.5	0	41.5	0	41.5	160295	41.5	0	41.5	0	41.5	0	41.5	0	41.5	45773	41.5	0
42.5	0	42.5	0	42.5	142322	42.5	0	42.5	0	42.5	0	42.5	0	42.5	54699	42.5	0
43.5	0	43.5	0	43.5	115880	43.5	0	43.5	0	43.5	0	43.5	0	43.5	60976	43.5	0
44.5	0	44.5	0	44.5	87383	44.5	0	44.5	0	44.5	0	44.5	0	44.5	63406	44.5	0
45.5	0	45.5	0	45.5	61706	45.5	0	45.5	0	45.5	0	45.5	0	45.5	61556	45.5	0
46.5	0	46.5	0	46.5	41306	46.5	0	46.5	0	46.5	0	46.5	0	46.5	55883	46.5	0
47.5	0	47.5	0	47.5	26564	47.5	2	47.5	0	47.5	0	47.5	0	47.5	47552	47.5	0
48.5	0	48.5	0	48.5	16656	48.5	16	48.5	0	48.5	0	48.5	0	48.5	38041	48.5	0
49.5	0	49.5	0	49.5	10351	49.5	103	49.5	0	49.5	0	49.5	0	49.5	28710	49.5	0
50.5	0	50.5	0	50.5	6493	50.5	529	50.5	0	50.5	0	50.5	0	50.5	20526	50.5	0
51.5	0	51.5	0	51.5	4194	51.5	2187	51.5	0	51.5	0	51.5	0	51.5	13964	51.5	0
52.5	0	52.5	0	52.5	2854	52.5	7360	52.5	0	52.5	0	52.5	0	52.5	9086	52.5	0
53.5	0	53.5	0	53.5	2095	53.5	20394	53.5	0	53.5	0	53.5	0	53.5	5684	53.5	0
54.5	0	54.5	0	54.5	1699	54.5	47102	54.5	0	54.5	0	54.5	0	54.5	3440	54.5	0
55.5	0	55.5	0	55.5	1558	55.5	91796	55.5	0	55.5	0	55.5	0	55.5	2027	55.5	0
56.5	0	56.5	0	56.5	1648	56.5	152842	56.5	0	56.5	0	56.5	0	56.5	1171	56.5	0
57.5	0	57.5	0	57.5	2036	57.5	220126	57.5	0	57.5	0	57.5	5	57.5	668	57.5	0
58.5	0	58.5	0	58.5	2947	58.5	277655	58.5	0	58.5	0	58.5	24	58.5	380	58.5	0
59.5	0	59.5	0	59.5	4962	59.5	310598	59.5	0	59.5	0	59.5	115	59.5	218	59.5	0
60.5	0	60.5	0	60.5	9527	60.5	312146	60.5	0	60.5	0	60.5	460	60.5	127	60.5	0
61.5	0	61.5	0	61.5	20207	61.5	285661	61.5	0	61.5	0	61.5	1578	61.5	76	61.5	0
62.5	0	62.5	0	62.5	45432	62.5	241501	62.5	0	62.5	0	62.5	4615	62.5	48	62.5	0
63.5	0	63.5	30	63.5	103242	63.5	191542	63.5	3	63.5	0	63.5	11534	63.5	32	63.5	0
64.5	0	64.5	1113	64.5	225662	64.5	144908	64.5	158	64.5	0	64.5	24765	64.5	23	64.5	0
65.5	10	65.5	21133	65.5	452633	65.5	106436	65.5	3861	65.5	0	65.5	46050	65.5	18	65.5	0
66.5	131	66.5	199244	66.5	800237	66.5	77320	66.5	42125	66.5	0	66.5	74925	66.5	15	66.5	0
67.5	1517	67.5	951893	67.5	1210090	67.5	56608	67.5	219261	67.5	0	67.5	107997	67.5	15	67.5	0
68.5	14297	68.5	2431390	68.5	1538088	68.5	42546	68.5	596564	68.5	0	68.5	139879	68.5	16	68.5	0
69.5	98806	69.5	3598927	69.5	1637553	69.5	33393	69.5	947788	69.5	0	69.5	165351	69.5	19	69.5	0
70.5	457693	70.5	3414541	70.5	1475803	70.5	27781	70.5	994001	70.5	0	70.5	181366	70.5	27	70.5	0
71.5	1322433	71.5	2326686	71.5	1152575	71.5	24785	71.5	780891	71.5	0	71.5	187748	71.5	42	71.5	0
72.5	2266360	72.5	1282233	72.5	807257	72.5	23899	72.5	519037	72.5	0	72.5	186547	72.5	72	72.5	0
73.5	2243089	73.5	641467	73.5	528877	73.5	24987	73.5	325494	73.5	0	73.5	180808	73.5	134	73.5	0
74.5	1279507	74.5	323287	74.5	339470	74.5	28293	74.5	210594	74.5	0	74.5	173510	74.5	266	74.5	0
75.5	430417	75.5	178824	75.5	223611	75.5	34505	75.5	150031	75.5	0	75.5	167019	75.5	548	75.5	0
76.5	89559	76.5	115510	76.5	157700	76.5	44911	76.5	122362	76.5	0	76.5	163004	76.5	1150	76.5	0
77.5	12383	77.5	90291	77.5	123275	77.5	61645	77.5	115835	77.5	0	77.5	162610	77.5	2403	77.5	0
78.5	1250	78.5	86214	78.5	109421	78.5	88020	78.5	126307	78.5	0	78.5	166704	78.5	4913	78.5	0
79.5	103	79.5	99169	79.5	111598	79.5	128870	79.5	154914	79.5	0	79.5	176097	79.5	9673	79.5	0
80.5	8	80.5	133047	80.5	130668	80.5	190742	80.5	206643	80.5	0	80.5	191709	80.5	18084	80.5	0
81.5	0	81.5	199113	81.5	173446	81.5	281673	81.5	288727	81.5	0	81.5	214669	81.5	31757	81.5	0
82.5	0	82.5	316010	82.5	255208	82.5	410212	82.5	407427	82.5	0	82.5	246353	82.5	51946	82.5	0
83.5	0	83.5	505546	83.5	404126	83.5	583488	83.5	562571	83.5	0	83.5	288343	83.5	78661	83.5	0
84.5	0	84.5	778314	84.5	665860	84.5	804488	84.5	741763	84.5	2	84.5	342312	84.5	109841	84.5	0
85.5	0	85.5	1109570	85.5	1102356	85.5	1069262	85.5	918978	85.5	6	85.5	409787	85.5	141159	85.5	0
86.5	0	86.5	1423391	86.5	1773226	86.5	1365207	86.5	1061432	86.5	16	86.5	491817	86.5	166926	86.5	0
87.5	0	87.5	1614111	87.5	2689331	87.5	1671522	87.5	1142623	87.5	42	87.5	588535	87.5	181913	87.5	0
88.5	0	88.5	1606827	88.5	3750236	88.5	1962251	88.5	1153327	88.5	111	88.5	698686	88.5	183256	88.5	0
89.5	0	89.5	1408763	89.5	4717089	89.5	2211202	89.5	1103375	89.5	288	89.5	819212	89.5	171427	89.5	0
90.5	0	90.5	1101154	90.5	5283561	90.5	2397220	90.5	1014510	90.5	734	90.5	945011	90.5	149798	90.5	0
91.5	0	91.5	782581	91.5	5236514	91.5	2508090	91.5	910435	91.5	1812	91.5	1069027	91.5	123172	91.5	0
92.5	0	92.5	518618	92.5	4591132	92.5	2541990	92.5	809872	92.5	4310	92.5	1182749	92.5	96121	92.5	2
93.5	4	93.5	329880	93.5	3580246	93.5	2506396	93.5	724337	93.5	9824	93.5	1277134	93.5	71891	93.5	8
94.5	33	94.5	207645	94.5	2509197	94.5	2415233	94.5	659230	94.5	21325	94.5	1343857	94.5	52098	94.5	28
95.5	248	95.5	133312	95.5	1603655	95.5	2285386	95.5	616087	95.5	43855	95.5	1376631	95.5	37016	95.5	88
96.5	1669	96.5	89778	96.5	951465	96.5	2133610	96.5	594612	96.5	85034	96.5	1372319	96.5	26112	96.5	265
97.5	9555	97.5	64976	97.5	534750	97.5	1974383	97.5	593991	97.5	154796	97.5	1331529	97.5	18527	97.5	742
98.5	45220	98.5	51513	98.5	290906	98.5	1818855	98.5	613477	98.5	263614	98.5	1258523	98.5	13395	98.5	1922
99.5	173518	99.5	45328	99.5	156583	99.5	1674686	99.5	652395	99.5	418785	99.5	1160446	99.5	9993	99.5	4614
100.5	535128	100.5	44563	100.5	85203	100.5	1546457	100.5	709702	100.5	619349	100.5	1046089	100.5	7784	100.5	10256
101.5	1326244	101.5	48953	101.5	47820	101.5	1436335	101.5	783189	101.5	851664	101.5	924494	101.5	6394	101.5	21124
102.5	2660486	102.5	59725	102.5	28185	102.5	1344785	102.5	868503	102.5	1088492	102.5	803744	102.5	5585	102.5	40411
103.5	4376689	103.5	80013	103.5	17713	103.5	1271174	103.5	958289	103.5	1293666	103.5	690153	103.5	5215	103.5	72021
104.5	6009710	104.5	115860	104.5	12013	104.5	1214244	104.5	1041964	104.5	1431719	104.5	587942	104.5	5223	104.5	120053
105.5	7034648	105.5	177919	105.5	8869	105.5	1172431	105.5	1106636	105.5	1478807	105.5	499338	105.5	5608	105.5	188002
106.5	7185747	106.5	283739	106.5	7162	106.5	1144070	106.5	1139406	106.5	1430005	106.5	424945	106.5	6439	106.5	277923
107.5	6565319	107.5	459801	107.5	6338	107.5	1127515	107.5	1130631	107.5	1299729	107.5	364235	107.5	7864	107.5	389785
108.5	5501073	108.5	741058	108.5	6136	108.5	1121203	108.5	1076974	108.5	1115629	108.5	316023	108.5	10146	108.5	521237
109.5	4331721	109.5	1164073	109.5	6471	109.5	1123687	109.5	982854	109.5	909335	109.5	278859	109.5	13710	109.5	667824
110.5	3280426	110.5	1749997	110.5	7383	110.5	1133660	110.5	859453	110.5	708180	110.5	251305	110.5	19225	110.5	823563
111.5	2440175	111.5	2478696	111.5	9036	111.5	1149975	111.5	721633	111.5	530537	111.5	232112	111.5	27712	111.5	981683
112.5	1816311	112.5	3266090	112.5	11747	112.5	1171670	112.5	584083	112.5	385121	112.5	220317	112.5	40682	112.5	1135349
113.5	1374086	113.5	3965829	113.5	16053	113.5	1197990	113.5	458239	113.5	272969	113.5	215290	113.5	60294	113.5	1278236
114.5	1069741	114.5	4410158	114.5	22808	114.5	1228409	114.5	350859	114.5	190420	114.5	216752	114.5	89500	114.5	1404906
115.5	864858	115.5	4478391	115.5	33328	115.5	1262644	115.5	264238	115.5	131796	115.5	224787	115.5	132126	115.5	1511011
116.5	730422	116.5	4153701	116.5	49568	116.5	1300650	116.5	197405	116.5	91241	116.5	239841	116.5	192811	116.5	1593371
117.5	646276	117.5	3529916	117.5	74301	117.5	1342601	117.5	147580	117.5	63684	117.5	262727	117.5	276710	117.5	1649983
118.5	599181	118.5	2764613	118.5	111247	118.5	1388860	118.5	111378	118.5	45159	118.5	294615	118.5	388905	118.5	1680002
119.5	580868	119.5	2011786	119.5	165033	119.5	1439915	119.5	85565	119.5	32768	119.5	336995	119.5	533495	119.5	1683702
120.5	586499	120.5	1374025	120.5	240855	120.5	1496317	120.5	67431	120.5	24493	120.5	391609	120.5	712453	120.5	1662422
121.5	613519	121.5	891126	121.5	343709	121.5	1558596	121.5	54884	121.5	18970	121.5	460292	121.5	924458	121.5	1618470
122.5	660815	122.5	555872	122.5	477145	122.5	1627159	122.5	46400	122.5	15301	122.5	544738	122.5	1163985	122.5	1554979
123.5	728037	123.5	338039	123.5	641681	123.5	1702194	123.5	40925	123.5	12907	123.5	646150	123.5	1420969	123.5	1475708
124.5	814997	124.5	203187	124.5	833250	124.5	1783548	124.5	37775	124.5	11421	124.5	764796	124.5	1681297	124.5	1384782
125.5	921122	125.5	122369	125.5	1042237	125.5	1870617	125.5	36549	125.5	10623	125.5	899520	125.5	1928155	125.5	1286424
126.5	1044954	126.5	74810	126.5	1253683	126.5	1962223	126.5	37081	126.5	10397	126.5	1047300	126.5	2144088	126.5	1184679
127.5	1183777	127.5	46990	127.5	1448969	127.5	2056527	127.5	39410	127.5	10706	127.5	1202988	127.5	2313358	127.5	1083180
128.5	1333438	128.5	30656	128.5	1608812	128.5	2150958	128.5	43781	128.5	11584	128.5	1359350	128.5	2424138	128.5	984983
129.5	1488448	129.5	20966	129.5	1716864	129.5	2242212	129.5	50673	129.5	13145	129.5	1507536	129.5	2470052	129.5	892470
130.5	1642373	130.5	15145	130.5	1762899	130.5	2326323	130.5	60851	130.5	15594	130.5	1637951	130.5	2450782	130.5	807334
131.5	1788471	131.5	11621	131.5	1744638	131.5	2398838	131.5	75448	131.5	19267	131.5	1741449	131.5	2371684	131.5	730629
132.5	1920453	132.5	9506	132.5	1667734	132.5	2455088	132.5	96059	132.5	24684	132.5	1810600	132.5	2242574	132.5	662858
133.5	2033190	133.5	8305	133.5	1544049	133.5	2490561	133.5	124857	133.5	32627	133.5	1840777	133.5	2076024	133.5	604092
134.5	2123242	134.5	7748	134.5	1388900	134.5	2501334	134.5	164687	134.5	44254	134.5	1830789	134.5	1885557	134.5	554092
135.5	2189087	135.5	7705	135.5	1218113	135.5	2484509	135.5	219098	135.5	61249	135.5	1782946	135.5	1684051	135.5	512421
136.5	2231053	136.5	8141	136.5	1045653	136.5	2438596	136.5	292257	136.5	86003	136.5	1702548	136.5	1482582	136.5	478538
137.5	2250998	137.5	9097	137.5	882194	137.5	2363759	137.5	388648	137.5	121814	137.5	1596960	137.5	1289779	137.5	451876
138.5	2251850	138.5	10689	138.5	734675	138.5	2261895	138.5	512490	138.5	173062	138.5	1474499	138.5	1111640	138.5	431895
139.5	2237095	139.5	13124	139.5	606612	139.5	2136499	139.5	666846	139.5	245290	139.5	1343382	139.5	951718	139.5	418114
140.5	2210312	140.5	16721	140.5	498836	140.5	1992350	140.5	852471	140.5	345076	140.5	1210892	140.5	811525	140.5	410135
141.5	2174809	141.5	21951	141.5	410357	141.5	1835050	141.5	1066625	141.5	479574	141.5	1082881	141.5	691027	141.5	407651
142.5	2133365	142.5	29477	142.5	339149	142.5	1670506	142.5	1302163	142.5	655606	142.5	963575	142.5	589139	142.5	410440
143.5	2088087	143.5	40209	143.5	282759	143.5	1504423	143.5	1547302	143.5	878257	143.5	855642	143.5	504157	143.5	418359
144.5	2040359	144.5	55348	144.5	238718	144.5	1341880	144.5	1786373	144.5	1149090	144.5	760424	144.5	434090	144.5	431325
145.5	1990851	145.5	76409	145.5	204774	145.5	1187038	145.5	2001630	145.5	1464281	145.5	678246	145.5	376902	145.5	449300
146.5	1939572	146.5	105205	146.5	179012	146.5	1042990	146.5	2175835	146.5	1813164	146.5	608730	146.5	330670	146.5	472258
147.5	1885958	147.5	143767	147.5	159878	147.5	911746	147.5	2295036	147.5	2177769	147.5	551071	147.5	293669	147.5	500159
148.5	1828983	148.5	194178	148.5	146165	148.5	794334	148.5	2350840	148.5	2533811	148.5	504263	148.5	264412	148.5	532914
149.5	1767287	149.5	258324	149.5	136980	149.5	690953	149.5	2341584	149.5	2853271	149.5	467254	149.5	241654	149.5	570352
150.5	1699332	150.5	337573	150.5	131704	150.5	601175	150.5	2272161	150.5	3108242	150.5	439060	150.5	224386	150.5	612187
151.5	1623578	151.5	432442	151.5	129956	151.5	524132	151.5	2152674	151.5	3275269	151.5	418825	151.5	211810	151.5	657986
152.5	1538688	152.5	542304	152.5	131563	152.5	458696	152.5	1996349	152.5	3339176	152.5	405858	152.5	203311	152.5	707152
153.5	1443741	153.5	665226	153.5	136548	153.5	403616	153.5	1817320	153.5	3295456	153.5	399642	153.5	198435	153.5	758914
154.5	1338447	154.5	797977	154.5	145117	154.5	357628	154.5	1628741	154.5	3150679	154.5	399834	154.5	196865	154.5	812334
155.5	1223326	155.5	936241	155.5	157659	155.5	319525	155.5	1441525	155.5	2920921	155.5	406257	155.5	198400	155.5	866324
156.5	1099828	156.5	1074993	156.5	174752	156.5	288203	156.5	1263759	156.5	2628735	156.5	418876	156.5	202935	156.5	919694
157.5	970351	157.5	1208979	157.5	197168	157.5	262684	157.5	1100693	157.5	2299436	157.5	437779	157.5	210448	157.5	971194
158.5	838131	158.5	1333216	158.5	225874	158.5	242122	158.5	955105	158.5	1957573	158.5	463148	158.5	220981	158.5	1019583
159.5	707003	159.5	1443412	159.5	262028	159.5	225799	159.5	827841	159.5	1624188	159.5	495215	159.5	234629	159.5	1063688
160.5	581036	160.5	1536260	160.5	306952	160.5	213116	160.5	718400	160.5	1315196	160.5	534219	160.5	251520	160.5	1102470
161.5	464100	161.5	1609576	161.5	362080	161.5	203576	161.5	625440	161.5	1040875	161.5	580344	161.5	271799	161.5	1135072
162.5	359435	162.5	1662289	162.5	428865	162.5	196775	162.5	547186	162.5	806266	162.5	633650	162.5	295608	162.5	1160862
163.5	269297	163.5	1694312	163.5	508641	163.5	192380	163.5	481711	163.5	612124	163.5	693992	163.5	323063	163.5	1179446
164.5	194754	164.5	1706353	164.5	602439	164.5	190116	164.5	427127	164.5	456123	164.5	760941	164.5	354226	164.5	1190680
165.5	135667	165.5	1699692	165.5	710739	165.5	189755	165.5	381687	165.5	334038	165.5	833695	165.5	389083	165.5	1194651
166.5	90853	166.5	1675974	166.5	833216	166.5	191098	166.5	343838	166.5	240746	166.5	911021	166.5	427510	166.5	1191654
167.5	58384	167.5	1637039	167.5	968459	167.5	193962	167.5	312234	167.5	170979	167.5	991211	167.5	469250	167.5	1182155
168.5	35945	168.5	1584790	168.5	1113758	168.5	198171	168.5	285726	168.5	119814	168.5	1072086	168.5	513892	168.5	1166752
169.5	21171	169.5	1521118	169.5	1264967	169.5	203543	169.5	263351	169.5	82951	169.5	1151048	169.5	560852	169.5	1146135
170.5	11914	170.5	1447855	170.5	1416537	170.5	209878	170.5	244302	170.5	56812	170.5	1225191	170.5	609369	170.5	1121044
171.5	6401	171.5	1366767	171.5	1561737	171.5	216955	171.5	227911	171.5	38542	171.5	1291465	171.5	658513	171.5	1092237
172.5	3280	172.5	1279559	172.5	1693082	172.5	224523	172.5	213630	172.5	25935	172.5	1346890	172.5	707204	172.5	1060463
173.5	1603	173.5	1187891	173.5	1802955	173.5	232301	173.5	201010	173.5	17334	173.5	1388780	173.5	754249	173.5	1026439
174.5	747	174.5	1093383	174.5	1884351	174.5	239982	174.5	189693	174.5	11524	174.5	1414979	174.5	798388	174.5	990831
175.5	332	175.5	997622	175.5	1931635	175.5	247234	175.5	179395	175.5	7632	175.5	1424050	175.5	838352	175.5	954250
176.5	141	176.5	902144	176.5	1941215	176.5	253722	176.5	169901	176.5	5042	176.5	1415406	176.5	872933	176.5	917245
177.5	57	177.5	808413	177.5	1911988	177.5	259112	177.5	161052	177.5	3329	177.5	1389363	177.5	901045	177.5	880297
178.5	22	178.5	717784	178.5	1845506	178.5	263099	178.5	152744	178.5	2200	178.5	1347103	178.5	921788	178.5	843828
179.5	8	179.5	631459	179.5	1745802	179.5	265421	179.5	144912	179.5	1458	179.5	1290559	179.5	934499	179.5	808195
180.5	3	180.5	550453	180.5	1618931	180.5	265880	180.5	137529	180.5	971	180.5	1222231	180.5	938790	180.5	773703
181.5	0	181.5	475553	181.5	1472283	181.5	264356	181.5	130594	181.5	650	181.5	1144973	181.5	934566	181.5	740602
182.5	0	182.5	407303	182.5	1313802	182.5	260813	182.5	124128	182.5	440	182.5	1061762	182.5	922025	182.5	709098
183.5	0	183.5	345996	183.5	1151222	183.5	255310	183.5	118164	183.5	300	183.5	975493	183.5	901639	183.5	679354
184.5	0	184.5	291685	184.5	991428	184.5	247988	184.5	112744	184.5	208	184.5	888806	184.5	874119	184.5	651498
185.5	0	185.5	244211	185.5	840005	185.5	239064	185.5	107914	185.5	146	185.5	803961	185.5	840367	185.5	625625
186.5	0	186.5	203236	186.5	701024	186.5	228811	186.5	103722	186.5	104	186.5	722774	186.5	801422	186.5	601804
187.5	0	187.5	168288	187.5	577011	187.5	217541	187.5	100214	187.5	75	187.5	646591	187.5	758401	187.5	580080
188.5	0	188.5	138805	188.5	469099	188.5	205581	188.5	97441	188.5	56	188.5	576313	188.5	712438	188.5	560479
189.5	0	189.5	114181	189.5	377274	189.5	193254	189.5	95453	189.5	42	189.5	512444	189.5	664642	189.5	543011
190.5	0	190.5	93797	190.5	300673	190.5	180865	190.5	94307	190.5	33	190.5	455151	190.5	616044	190.5	527675
191.5	0	191.5	77054	191.5	237880	191.5	168680	191.5	94071	191.5	26	191.5	404346	191.5	567570	191.5	514458
192.5	0	192.5	63392	192.5	187181	192.5	156929	192.5	94826	192.5	22	192.5	359747	192.5	520021	192.5	503340
193.5	0	193.5	52308	193.5	146777	193.5	145792	193.5	96673	193.5	18	193.5	320948	193.5	474056	193.5	494296
194.5	0	194.5	43354	194.5	114927	194.5	135405	194.5	99743	194.5	16	194.5	287472	194.5	430193	194.5	487296
195.5	0	195.5	36147	195.5	90043	195.5	125861	195.5	104199	195.5	14	195.5	258811	195.5	388812	195.5	482307
196.5	0	196.5	30362	196.5	70736	196.5	117217	196.5	110251	196.5	13	196.5	234461	196.5	350169	196.5	479292
197.5	0	197.5	25730	197.5	55834	197.5	109497	197.5	118163	197.5	13	197.5	213941	197.5	314408	197.5	478210
198.5	0	198.5	22027	198.5	44372	198.5	102706	198.5	128266	198.5	13	198.5	196812	198.5	281580	198.5	479015
199.5	0	199.5	19075	199.5	35574	199.5	96827	199.5	140974	199.5	13	199.5	182682	199.5	251656	199.5	481653
200.5	0	200.5	16728	200.5	28828	200.5	91837	200.5	156794	200.5	14	200.5	171209	200.5	224549	200.5	486061
201.5	0	201.5	14873	201.5	23657	201.5	87704	201.5	176349	201.5	15	201.5	162105	201.5	200129	201.5	492162
202.5	0	202.5	13419	202.5	19692	202.5	84397	202.5	200390	202.5	17	202.5	155134	202.5	178231	202.5	499860
203.5	0	203.5	12295	203.5	16652	203.5	81888	203.5	229808	203.5	20	203.5	150106	203.5	158675	203.5	509040
204.5	0	204.5	11450	204.5	14326	204.5	80154	204.5	265649	204.5	25	204.5	146878	204.5	141270	204.5	519556
205.5	0	205.5	10842	205.5	12554	205.5	79179	205.5	309107	205.5	31	205.5	145352	205.5	125823	205.5	531233
206.5	0	206.5	10443	206.5	11216	206.5	78956	206.5	361517	206.5	40	206.5	145468	206.5	112146	206.5	543856
207.5	0	207.5	10235	207.5	10226	207.5	79490	207.5	424314	207.5	53	207.5	147205	207.5	100058	207.5	557172
208.5	0	208.5	10207	208.5	9518	208.5	80796	208.5	498978	208.5	72	208.5	150580	208.5	89389	208.5	570880
209.5	0	209.5	10359	209.5	9048	209.5	82899	209.5	586935	209.5	100	209.5	155643	209.5	79982	209.5	584636
210.5	0	210.5	10697	210.5	8785	210.5	85840	210.5	689421	210.5	143	210.5	162481	210.5	71694	210.5	598053
211.5	0	211.5	11234	211.5	8711	211.5	89667	211.5	807316	211.5	208	211.5	171211	211.5	64395	211.5	610701
212.5	0	212.5	11996	212.5	8818	212.5	94441	212.5	940929	212.5	308	212.5	181983	212.5	57966	212.5	622122
213.5	0	213.5	13018	213.5	9106	213.5	100234	213.5	1089771	213.5	464	213.5	194977	213.5	52304	213.5	631835
214.5	0	214.5	14346	214.5	9586	214.5	107124	214.5	1252333	214.5	708	214.5	210400	214.5	47316	214.5	639352
215.5	0	215.5	16044	215.5	10276	215.5	115194	215.5	1425890	215.5	1091	215.5	228483	215.5	42920	215.5	644201
216.5	0	216.5	18196	216.5	11204	216.5	124528	216.5	1606388	216.5	1694	216.5	249474	216.5	39045	216.5	645942
217.5	0	217.5	20907	217.5	12407	217.5	135207	217.5	1788444	217.5	2647	217.5	273628	217.5	35626	217.5	644190
218.5	0	218.5	24314	218.5	13933	218.5	147296	218.5	1965496	218.5	4147	218.5	301200	218.5	32610	218.5	638641
219.5	0	219.5	28593	219.5	15841	219.5	160844	219.5	2130115	219.5	6498	219.5	332428	219.5	29948	219.5	629087
220.5	0	220.5	33964	220.5	18200	220.5	175865	220.5	2274489	220.5	10161	220.5	367514	220.5	27597	220.5	615438
221.5	0	221.5	40706	221.5	21093	221.5	192331	221.5	2391022	221.5	15816	221.5	406601	221.5	25523	221.5	597730
222.5	0	222.5	49167	222.5	24612	222.5	210158	222.5	2473005	222.5	24443	222.5	449753	222.5	23692	222.5	576130
223.5	0	223.5	59781	223.5	28856	223.5	229192	223.5	2515263	223.5	37423	223.5	496918	223.5	22079	223.5	550937
224.5	0	224.5	73079	224.5	33926	224.5	249200	224.5	2514695	224.5	56634	224.5	547905	224.5	20658	224.5	522567
225.5	0	225.5	89707	225.5	39919	225.5	269858	225.5	2470620	225.5	84536	225.5	602352	225.5	19410	225.5	491538
226.5	0	226.5	110438	226.5	46917	226.5	290746	226.5	2384884	226.5	124204	226.5	659699	226.5	18318	226.5	458442
227.5	0	227.5	136181	227.5	54971	227.5	311353	227.5	2261697	227.5	179282	227.5	719167	227.5	17365	227.5	423924
228.5	0	228.5	167982	228.5	64089	228.5	331083	228.5	2107232	228.5	253781	228.5	779749	228.5	16539	228.5	388645
229.5	0	229.5	207010	229.5	74212	229.5	349275	229.5	1929046	229.5	351712	229.5	840207	229.5	15830	229.5	353253
230.5	0	230.5	254531	230.5	85203	230.5	365230	230.5	1735401	230.5	476491	230.5	899097	230.5	15227	230.5	318360
231.5	0	231.5	311844	231.5	96831	231.5	378249	231.5	1534572	231.5	630174	231.5	954798	231.5	14722	231.5	284514
232.5	0	232.5	380201	232.5	108757	232.5	387672	232.5	1334237	232.5	812584	232.5	1005573	232.5	14311	232.5	252180
233.5	0	233.5	460679	233.5	120548	233.5	392928	233.5	1141002	233.5	1020479	233.5	1049639	233.5	13986	233.5	221736
234.5	0	234.5	554016	234.5	131681	234.5	393580	234.5	960095	234.5	1246984	234.5	1085258	234.5	13745	234.5	193459
235.5	0	235.5	660415	235.5	141582	235.5	389368	235.5	795238	235.5	1481488	235.5	1110838	235.5	13585	235.5	167532
236.5	0	236.5	779324	236.5	149662	236.5	380231	236.5	648672	236.5	1710185	236.5	1125032	236.5	13503	236.5	144048
237.5	0	237.5	909211	237.5	155376	237.5	366335	237.5	521310	237.5	1917304	237.5	1126842	237.5	13500	237.5	123021
238.5	0	238.5	1047372	238.5	158279	238.5	348059	238.5	412963	238.5	2086915	238.5	1115697	238.5	13574	238.5	104397
239.5	0	239.5	1189811	239.5	158078	239.5	325985	239.5	322606	239.5	2205035	239.5	1091512	239.5	13727	239.5	88068
240.5	0	240.5	1331232	240.5	154671	240.5	300857	240.5	248646	240.5	2261631	240.5	1054723	240.5	13962	240.5	73887
241.5	0	241.5	1465199	241.5	148174	241.5	273533	241.5	189161	241.5	2252109	241.5	1006274	241.5	14280	241.5	61680
242.5	0	242.5	1584472	242.5	138906	242.5	244927	242.5	142107	242.5	2177964	242.5	947580	242.5	14685	242.5	51258
243.5	0	243.5	1681545	243.5	127371	243.5	215950	243.5	105467	243.5	2046462	243.5	880446	243.5	15182	243.5	42426
244.5	0	244.5	1749331	244.5	114199	244.5	187452	244.5	77358	244.5	1869434	244.5	806962	244.5	15776	244.5	34994
245.5	0	245.5	1781946	245.5	100086	245.5	160175	245.5	56097	245.5	1661481	245.5	729384	245.5	16474	245.5	28778
246.5	0	246.5	1775467	246.5	85725	246.5	134722	246.5	40233	246.5	1437956	246.5	649996	246.5	17282	246.5	23609
247.5	0	247.5	1728544	247.5	71747	247.5	111534	247.5	28547	247.5	1213129	247.5	570987	247.5	18207	247.5	19331
248.5	0	248.5	1642753	248.5	58671	248.5	90887	248.5	20045	248.5	998810	248.5	494337	248.5	19257	248.5	15806
249.5	0	249.5	1522595	249.5	46876	249.5	72903	249.5	13933	249.5	803585	249.5	421728	249.5	20441	249.5	12913
250.5	0	250.5	1375104	250.5	36593	250.5	57567	250.5	9588	250.5	632651	250.5	354480	250.5	21766	250.5	10545
251.5	0	251.5	1209120	251.5	27910	251.5	44754	251.5	6535	251.5	488135	251.5	293530	251.5	23240	251.5	8613
252.5	0	252.5	1034319	252.5	20802	252.5	34260	252.5	4411	252.5	369715	252.5	239427	252.5	24871	252.5	7039
253.5	0	253.5	860177	253.5	15152	253.5	25829	253.5	2950	253.5	275355	253.5	192363	253.5	26665	253.5	5759
254.5	0	254.5	695014	254.5	10787	254.5	19182	254.5	1954	254.5	202027	254.5	152221	254.5	28627	254.5	4719
255.5	0	255.5	545289	255.5	7507	255.5	14037	255.5	1283	255.5	146297	255.5	118637	255.5	30759	255.5	3874
256.5	0	256.5	415212	256.5	5108	256.5	10123	256.5	835	256.5	104768	256.5	91065	256.5	33062	256.5	3188
257.5	0	257.5	306720	257.5	3399	257.5	7197	257.5	538	257.5	74348	257.5	68844	257.5	35532	257.5	2630
258.5	0	258.5	219730	258.5	2212	258.5	5046	258.5	344	258.5	52390	258.5	51261	258.5	38162	258.5	2177
259.5	0	259.5	152613	259.5	1409	259.5	3490	259.5	218	259.5	36737	259.5	37595	259.5	40939	259.5	1808
260.5	0	260.5	102747	260.5	878	260.5	2382	260.5	137	260.5	25689	260.5	27160	260.5	43846	260.5	1507
261.5	0	261.5	67045	261.5	535	261.5	1605	261.5	85	261.5	17951	261.5	19329	261.5	46860	261.5	1261
262.5	0	262.5	42400	262.5	319	262.5	1068	262.5	52	262.5	12564	262.5	13553	262.5	49951	262.5	1059
263.5	0	263.5	25988	263.5	187	263.5	702	263.5	32	263.5	8825	263.5	9363	263.5	53084	263.5	894
264.5	0	264.5	15441	264.5	107	264.5	456	264.5	19	264.5	6234	264.5	6375	264.5	56216	264.5	758
265.5	0	265.5	8894	265.5	60	265.5	293	265.5	12	265.5	4438	265.5	4278	265.5	59300	265.5	645
266.5	0	266.5	4969	266.5	33	266.5	187	266.5	7	266.5	3191	266.5	2830	266.5	62283	266.5	552
267.5	0	267.5	2693	267.5	18	267.5	117	267.5	4	267.5	2321	267.5	1846	267.5	65110	267.5	475
268.5	0	268.5	1416	268.5	9	268.5	73	268.5	2	268.5	1711	268.5	1188	268.5	67721	268.5	410
269.5	0	269.5	723	269.5	5	269.5	45	269.5	1	269.5	1281	269.5	754	269.5	70057	269.5	356
270.5	0	270.5	359	270.5	2	270.5	28	270.5	0	270.5	975	270.5	472	270.5	72062	270.5	311
271.5	0	271.5	173	271.5	1	271.5	17	271.5	0	271.5	756	271.5	292	271.5	73682	271.5	273
272.5	0	272.5	81	272.5	0	272.5	10	272.5	0	272.5	598	272.5	178	272.5	74869	272.5	240
273.5	0	273.5	37	273.5	0	273.5	6	273.5	0	273.5	483	273.5	107	273.5	75584	273.5	213
274.5	0	274.5	17	274.5	0	274.5	4	274.5	0	274.5	399	274.5	64	274.5	75797	274.5	190
275.5	0	275.5	7	275.5	0	275.5	2	275.5	0	275.5	337	275.5	38	275.5	75491	275.5	170
276.5	0	276.5	3	276.5	0	276.5	1	276.5	0	276.5	292	276.5	22	276.5	74661	276.5	152
277.5	0	277.5	1	277.5	0	277.5	0	277.5	0	277.5	259	277.5	13	277.5	73315	277.5	138
278.5	0	278.5	0	278.5	0	278.5	0	278.5	0	278.5	235	278.5	7	278.5	71474	278.5	125
279.5	0	279.5	0	279.5	0	279.5	0	279.5	0	279.5	219	279.5	4	279.5	69171	279.5	114
280.5	0	280.5	0	280.5	0	280.5	0	280.5	0	280.5	209	280.5	2	280.5	66452	280.5	104
281.5	0	281.5	0	281.5	0	281.5	0	281.5	0	281.5	205	281.5	1	281.5	63371	281.5	95
282.5	0	282.5	0	282.5	0	282.5	0	282.5	0	282.5	206	282.5	0	282.5	59988	282.5	88
283.5	0	283.5	0	283.5	0	283.5	0	283.5	0	283.5	211	283.5	0	283.5	56371	283.5	81
284.5	0	284.5	0	284.5	0	284.5	0	284.5	0	284.5	223	284.5	0	284.5	52586	284.5	76
285.5	0	285.5	0	285.5	0	285.5	0	285.5	0	285.5	240	285.5	0	285.5	48703	285.5	70
286.5	0	286.5	0	286.5	0	286.5	0	286.5	0	286.5	265	286.5	0	286.5	44786	286.5	66
287.5	0	287.5	0	287.5	0	287.5	0	287.5	0	287.5	298	287.5	0	287.5	40897	287.5	62
288.5	0	288.5	0	288.5	0	288.5	0	288.5	0	288.5	342	288.5	0	288.5	37090	288.5	58
289.5	0	289.5	0	289.5	0	289.5	0	289.5	0	289.5	401	289.5	0	289.5	33413	289.5	55
290.5	0	290.5	0	290.5	0	290.5	0	290.5	0	290.5	478	290.5	0	290.5	29906	290.5	52
291.5	0	291.5	0	291.5	0	291.5	0	291.5	0	291.5	579	291.5	0	291.5	26598	291.5	49
292.5	0	292.5	0	292.5	0	292.5	0	292.5	0	292.5	712	292.5	0	292.5	23512	292.5	47
293.5	0	293.5	0	293.5	0	293.5	0	293.5	0	293.5	888	293.5	0	293.5	20663	293.5	44
294.5	0	294.5	0	294.5	0	294.5	0	294.5	0	294.5	1120	294.5	0	294.5	18058	294.5	42
295.5	0	295.5	0	295.5	0	295.5	0	295.5	0	295.5	1428	295.5	0	295.5	15698	295.5	40
296.5	0	296.5	0	296.5	0	296.5	0	296.5	0	296.5	1838	296.5	0	296.5	13578	296.5	39
297.5	0	297.5	0	297.5	0	297.5	0	297.5	0	297.5	2383	297.5	0	297.5	11689	297.5	37
298.5	0	298.5	0	298.5	0	298.5	0	298.5	0	298.5	3107	298.5	0	298.5	10018	298.5	36
299.5	0	299.5	0	299.5	0	299.5	0	299.5	0	299.5	4070	299.5	0	299.5	8551	299.5	34
300.5	0	300.5	0	300.5	0	300.5	0	300.5	0	300.5	5346	300.5	0	300.5	7272	300.5	33
301.5	0	301.5	0	301.5	0	301.5	0	301.5	0	301.5	7031	301.5	0	301.5	6164	301.5	32
302.5	0	302.5	0	302.5	0	302.5	0	302.5	0	302.5	9247	302.5	0	302.5	5208	302.5	31
303.5	0	303.5	0	303.5	0	303.5	0	303.5	0	303.5	12144	303.5	0	303.5	4389	303.5	30
304.5	0	304.5	0	304.5	0	304.5	0	304.5	0	304.5	15903	304.5	0	304.5	3691	304.5	29
305.5	0	305.5	0	305.5	0	305.5	0	305.5	0	305.5	20740	305.5	0	305.5	3097	305.5	28
306.5	0	306.5	0	306.5	0	306.5	0	306.5	0	306.5	26905	306.5	0	306.5	2596	306.5	27
307.5	0	307.5	0	307.5	0	307.5	0	307.5	0	307.5	34679	307.5	0	307.5	2173	307.5	26
308.5	0	308.5	0	308.5	0	308.5	0	308.5	0	308.5	44363	308.5	0	308.5	1817	308.5	25
309.5	0	309.5	0	309.5	0	309.5	0	309.5	0	309.5	56268	309.5	0	309.5	1520	309.5	24
310.5	0	310.5	0	310.5	0	310.5	0	310.5	0	310.5	70696	310.5	0	310.5	1271	310.5	23
311.5	0	311.5	0	311.5	0	311.5	0	311.5	0	311.5	87913	311.5	0	311.5	1063	311.5	22
312.5	0	312.5	0	312.5	0	312.5	0	312.5	0	312.5	108118	312.5	0	312.5	890	312.5	22
313.5	0	313.5	0	313.5	0	313.5	0	313.5	0	313.5	131413	313.5	0	313.5	746	313.5	21
314.5	0	314.5	0	314.5	0	314.5	0	314.5	0	314.5	157764	314.5	0	314.5	626	314.5	20
315.5	0	315.5	0	315.5	0	315.5	0	315.5	0	315.5	186976	315.5	0	315.5	527	315.5	19
316.5	0	316.5	0	316.5	0	316.5	0	316.5	0	316.5	218665	316.5	0	316.5	444	316.5	19
317.5	0	317.5	0	317.5	0	317.5	0	317.5	0	317.5	252250	317.5	0	317.5	375	317.5	18
318.5	0	318.5	0	318.5	0	318.5	0	318.5	0	318.5	286959	318.5	0	318.5	318	318.5	17
319.5	0	319.5	0	319.5	0	319.5	0	319.5	0	319.5	321854	319.5	0	319.5	270	319.5	16
320.5	0	320.5	0	320.5	0	320.5	0	320.5	0	320.5	355870	320.5	0	320.5	231	320.5	16
321.5	0	321.5	0	321.5	0	321.5	0	321.5	0	321.5	387878	321.5	0	321.5	198	321.5	15
322.5	0	322.5	0	322.5	0	322.5	0	322.5	0	322.5	416752	322.5	0	322.5	170	322.5	14
323.5	0	323.5	0	323.5	0	323.5	0	323.5	0	323.5	441447	323.5	0	323.5	147	323.5	14
324.5	0	324.5	0	324.5	0	324.5	0	324.5	0	324.5	461066	324.5	0	324.5	127	324.5	13
325.5	0	325.5	0	325.5	0	325.5	0	325.5	0	325.5	474929	325.5	0	325.5	111	325.5	12
326.5	0	326.5	0	326.5	0	326.5	0	326.5	0	326.5	482608	326.5	0	326.5	97	326.5	12
327.5	0	327.5	0	327.5	0	327.5	0	327.5	0	327.5	483960	327.5	0	327.5	85	327.5	11
328.5	0	328.5	0	328.5	0	328.5	0	328.5	0	328.5	479118	328.5	0	328.5	75	328.5	11
329.5	0	329.5	0	329.5	0	329.5	0	329.5	0	329.5	468476	329.5	0	329.5	67	329.5	10
330.5	0	330.5	0	330.5	0	330.5	0	330.5	0	330.5	452645	330.5	0	330.5	60	330.5	9
331.5	0	331.5	0	331.5	0	331.5	0	331.5	0	331.5	432402	331.5	0	331.5	53	331.5	9
332.5	0	332.5	0	332.5	0	332.5	0	332.5	0	332.5	408629	332.5	0	332.5	48	332.5	8
333.5	0	333.5	0	333.5	0	333.5	0	333.5	0	333.5	382251	333.5	0	333.5	44	333.5	8
334.5	0	334.5	0	334.5	0	334.5	0	334.5	0	334.5	354184	334.5	0	334.5	40	334.5	7
335.5	0	335.5	0	335.5	0	335.5	0	335.5	0	335.5	325287	335.5	0	335.5	36	335.5	7
336.5	0	336.5	0	336.5	0	336.5	0	336.5	0	336.5	296325	336.5	0	336.5	33	336.5	6
337.5	0	337.5	0	337.5	0	337.5	0	337.5	0	337.5	267949	337.5	0	337.5	31	337.5	6
338.5	0	338.5	0	338.5	0	338.5	0	338.5	0	338.5	240682	338.5	0	338.5	29	338.5	5
339.5	0	339.5	0	339.5	0	339.5	0	339.5	0	339.5	214919	339.5	0	339.5	27	339.5	5
340.5	0	340.5	0	340.5	0	340.5	0	340.5	0	340.5	190933	340.5	0	340.5	25	340.5	4
341.5	0	341.5	0	341.5	0	341.5	0	341.5	0	341.5	168890	341.5	0	341.5	24	341.5	4
342.5	0	342.5	0	342.5	0	342.5	0	342.5	0	342.5	148862	342.5	0	342.5	22	342.5	4
343.5	0	343.5	0	343.5	0	343.5	0	343.5	0	343.5	130847	343.5	0	343.5	21	343.5	3
344.5	0	344.5	0	344.5	0	344.5	0	344.5	0	344.5	114785	344.5	0	344.5	20	344.5	3
345.5	0	345.5	0	345.5	0	345.5	0	345.5	0	345.5	100573	345.5	0	345.5	19	345.5	3
346.5	0	346.5	0	346.5	0	346.5	0	346.5	0	346.5	88081	346.5	0	346.5	18	346.5	2
347.5	0	347.5	0	347.5	0	347.5	0	347.5	0	347.5	77165	347.5	0	347.5	18	347.5	2
348.5	0	348.5	0	348.5	0	348.5	0	348.5	0	348.5	67672	348.5	0	348.5	17	348.5	2
349.5	0	349.5	0	349.5	0	349.5	0	349.5	0	349.5	59450	349.5	0	349.5	17	349.5	2
350.5	0	350.5	0	350.5	0	350.5	0	350.5	0	350.5	52355	350.5	0	350.5	16	350.5	2
351.5	0	351.5	0	351.5	0	351.5	0	351.5	0	351.5	46249	351.5	0	351.5	16	351.5	1
352.5	0	352.5	0	352.5	0	352.5	0	352.5	0	352.5	41007	352.5	0	352.5	15	352.5	1
353.5	0	353.5	0	353.5	0	353.5	0	353.5	0	353.5	36517	353.5	0	353.5	15	353.5	1
354.5	0	354.5	0	354.5	0	354.5	0	354.5	0	354.5	32677	354.5	0	354.5	15	354.5	0
355.5	0	355.5	0	355.5	0	355.5	0	355.5	0	355.5	29399	355.5	0	355.5	14	355.5	0
356.5	0	356.5	0	356.5	0	356.5	0	356.5	0	356.5	26606	356.5	0	356.5	14	356.5	0
357.5	0	357.5	0	357.5	0	357.5	0	357.5	0	357.5	24231	357.5	0	357.5	14	357.5	0
358.5	0	358.5	0	358.5	0	358.5	0	358.5	0	358.5	22216	358.5	0	358.5	14	358.5	0
359.5	0	359.5	0	359.5	0	359.5	0	359.5	0	359.5	20514	359.5	0	359.5	14	359.5	0
360.5	0	360.5	0	360.5	0	360.5	0	360.5	0	360.5	19082	360.5	0	360.5	13	360.5	0
361.5	0	361.5	0	361.5	0	361.5	0	361.5	0	361.5	17887	361.5	0	361.5	13	361.5	0
362.5	0	362.5	0	362.5	0	362.5	0	362.5	0	362.5	16899	362.5	0	362.5	13	362.5	0
363.5	0	363.5	0	363.5	0	363.5	0	363.5	0	363.5	16094	363.5	0	363.5	13	363.5	0
364.5	0	364.5	0	364.5	0	364.5	0	364.5	0	364.5	15453	364.5	0	364.5	13	364.5	0
365.5	0	365.5	0	365.5	0	365.5	0	365.5	0	365.5	14961	365.5	0	365.5	13	365.5	0
366.5	0	366.5	0	366.5	0	366.5	0	366.5	0	366.5	14605	366.5	0	366.5	13	366.5	0
367.5	0	367.5	0	367.5	0	367.5	0	367.5	0	367.5	14375	367.5	0	367.5	13	367.5	0
368.5	0	368.5	0	368.5	0	368.5	0	368.5	0	368.5	14266	368.5	0	368.5	12	368.5	0
369.5	0	369.5	0	369.5	0	369.5	0	369.5	0	369.5	14273	369.5	0	369.5	12	369.5	0
370.5	0	370.5	0	370.5	0	370.5	0	370.5	0	370.5	14394	370.5	0	370.5	12	370.5	0
371.5	0	371.5	0	371.5	0	371.5	0	371.5	0	371.5	14630	371.5	0	371.5	12	371.5	0
372.5	0	372.5	0	372.5	0	372.5	0	372.5	0	372.5	14984	372.5	0	372.5	12	372.5	0
373.5	0	373.5	0	373.5	0	373.5	0	373.5	0	373.5	15458	373.5	0	373.5	12	373.5	0
374.5	0	374.5	0	374.5	0	374.5	0	374.5	0	374.5	16061	374.5	0	374.5	12	374.5	0
375.5	0	375.5	0	375.5	0	375.5	0	375.5	0	375.5	16800	375.5	0	375.5	12	375.5	0
376.5	0	376.5	0	376.5	0	376.5	0	376.5	0	376.5	17685	376.5	0	376.5	11	376.5	0
377.5	0	377.5	0	377.5	0	377.5	0	377.5	0	377.5	18729	377.5	0	377.5	11	377.5	0
378.5	0	378.5	0	378.5	0	378.5	0	378.5	0	378.5	19947	378.5	0	378.5	11	378.5	0
379.5	0	379.5	0	379.5	0	379.5	0	379.5	0	379.5	21354	379.5	0	379.5	11	379.5	0
380.5	0	380.5	0	380.5	0	380.5	0	380.5	0	380.5	22968	380.5	0	380.5	11	380.5	0
381.5	0	381.5	0	381.5	0	381.5	0	381.5	0	381.5	24811	381.5	0	381.5	10	381.5	0
382.5	0	382.5	0	382.5	0	382.5	0	382.5	0	382.5	26905	382.5	0	382.5	10	382.5	0
383.5	0	383.5	0	383.5	0	383.5	0	383.5	0	383.5	29271	383.5	0	383.5	10	383.5	0
384.5	0	384.5	0	384.5	0	384.5	0	384.5	0	384.5	31936	384.5	0	384.5	10	384.5	0
385.5	0	385.5	0	385.5	0	385.5	0	385.5	0	385.5	34924	385.5	0	385.5	9	385.5	0
386.5	0	386.5	0	386.5	0	386.5	0	386.5	0	386.5	38260	386.5	0	386.5	9	386.5	0
387.5	0	387.5	0	387.5	0	387.5	0	387.5	0	387.5	41968	387.5	0	387.5	9	387.5	0
388.5	0	388.5	0	388.5	0	388.5	0	388.5	0	388.5	46070	388.5	0	388.5	9	388.5	0
389.5	0	389.5	0	389.5	0	389.5	0	389.5	0	389.5	50585	389.5	0	389.5	8	389.5	0
390.5	0	390.5	0	390.5	0	390.5	0	390.5	0	390.5	55526	390.5	0	390.5	8	390.5	0
391.5	0	391.5	0	391.5	0	391.5	0	391.5	0	391.5	60902	391.5	0	391.5	8	391.5	0
392.5	0	392.5	0	392.5	0	392.5	0	392.5	0	392.5	66711	392.5	0	392.5	8	392.5	0
393.5	0	393.5	0	393.5	0	393.5	0	393.5	0	393.5	72941	393.5	0	393.5	7	393.5	0
394.5	0	394.5	0	394.5	0	394.5	0	394.5	0	394.5	79570	394.5	0	394.5	7	394.5	0
395.5	0	395.5	0	395.5	0	395.5	0	395.5	0	395.5	86560	395.5	0	395.5	7	395.5	0
396.5	0	396.5	0	396.5	0	396.5	0	396.5	0	396.5	93858	396.5	0	396.5	6	396.5	0
397.5	0	397.5	0	397.5	0	397.5	0	397.5	0	397.5	101393	397.5	0	397.5	6	397.5	0
398.5	0	398.5	0	398.5	0	398.5	0	398.5	0	398.5	109078	398.5	0	398.5	6	398.5	0
399.5	0	399.5	0	399.5	0	399.5	0	399.5	0	399.5	116808	399.5	0	399.5	6	399.5	0
400.5	0	400.5	0	400.5	0	400.5	0	400.5	0	400.5	124460	400.5	0	400.5	5	400.5	0
401.5	0	401.5	0	401.5	0	401.5	0	401.5	0	401.5	131899	401.5	0	401.5	5	401.5	0
402.5	0	402.5	0	402.5	0	402.5	0	402.5	0	402.5	138976	402.5	0	402.5	5	402.5	0
403.5	0	403.5	0	403.5	0	403.5	0	403.5	0	403.5	145534	403.5	0	403.5	5	403.5	0
404.5	0	404.5	0	404.5	0	404.5	0	404.5	0	404.5	151415	404.5	0	404.5	4	404.5	0
405.5	0	405.5	0	405.5	0	405.5	0	405.5	0	405.5	156462	405.5	0	405.5	4	405.5	0
406.5	0	406.5	0	406.5	0	406.5	0	406.5	0	406.5	160528	406.5	0	406.5	4	406.5	0
407.5	0	407.5	0	407.5	0	407.5	0	407.5	0	407.5	163482	407.5	0	407.5	4	407.5	0
408.5	0	408.5	0	408.5	0	408.5	0	408.5	0	408.5	165215	408.5	0	408.5	3	408.5	0
409.5	0	409.5	0	409.5	0	409.5	0	409.5	0	409.5	165645	409.5	0	409.5	3	409.5	0
410.5	0	410.5	0	410.5	0	410.5	0	410.5	0	410.5	164724	410.5	0	410.5	3	410.5	0
411.5	0	411.5	0	411.5	0	411.5	0	411.5	0	411.5	162441	411.5	0	411.5	3	411.5	0
412.5	0	412.5	0	412.5	0	412.5	0	412.5	0	412.5	158822	412.5	0	412.5	3	412.5	0
413.5	0	413.5	0	413.5	0	413.5	0	413.5	0	413.5	153931	413.5	0	413.5	2	413.5	0
414.5	0	414.5	0	414.5	0	414.5	0	414.5	0	414.5	147868	414.5	0	414.5	2	414.5	0
415.5	0	415.5	0	415.5	0	415.5	0	415.5	0	415.5	140767	415.5	0	415.5	2	415.5	0
416.5	0	416.5	0	416.5	0	416.5	0	416.5	0	416.5	132786	416.5	0	416.5	2	416.5	0
417.5	0	417.5	0	417.5	0	417.5	0	417.5	0	417.5	124105	417.5	0	417.5	2	417.5	0
418.5	0	418.5	0	418.5	0	418.5	0	418.5	0	418.5	114914	418.5	0	418.5	2	418.5	0
419.5	0	419.5	0	419.5	0	419.5	0	419.5	0	419.5	105410	419.5	0	419.5	1	419.5	0
420.5	0	420.5	0	420.5	0	420.5	0	420.5	0	420.5	95784	420.5	0	420.5	1	420.5	0
421.5	0	421.5	0	421.5	0	421.5	0	421.5	0	421.5	86217	421.5	0	421.5	1	421.5	0
422.5	0	422.5	0	422.5	0	422.5	0	422.5	0	422.5	76875	422.5	0	422.5	1	422.5	0
423.5	0	423.5	0	423.5	0	423.5	0	423.5	0	423.5	67899	423.5	0	423.5	1	423.5	0
424.5	0	424.5	0	424.5	0	424.5	0	424.5	0	424.5	59407	424.5	0	424.5	0	424.5	0
425.5	0	425.5	0	425.5	0	425.5	0	425.5	0	425.5	51491	425.5	0	425.5	0	425.5	0
426.5	0	426.5	0	426.5	0	426.5	0	426.5	0	426.5	44214	426.5	0	426.5	0	426.5	0
427.5	0	427.5	0	427.5	0	427.5	0	427.5	0	427.5	37614	427.5	0	427.5	0	427.5	0
428.5	0	428.5	0	428.5	0	428.5	0	428.5	0	428.5	31706	428.5	0	428.5	0	428.5	0
429.5	0	429.5	0	429.5	0	429.5	0	429.5	0	429.5	26483	429.5	0	429.5	0	429.5	0
430.5	0	430.5	0	430.5	0	430.5	0	430.5	0	430.5	21921	430.5	0	430.5	0	430.5	0
431.5	0	431.5	0	431.5	0	431.5	0	431.5	0	431.5	17984	431.5	0	431.5	0	431.5	0
432.5	0	432.5	0	432.5	0	432.5	0	432.5	0	432.5	14626	432.5	0	432.5	0	432.5	0
433.5	0	433.5	0	433.5	0	433.5	0	433.5	0	433.5	11792	433.5	0	433.5	0	433.5	0
434.5	0	434.5	0	434.5	0	434.5	0	434.5	0	434.5	9426	434.5	0	434.5	0	434.5	0
435.5	0	435.5	0	435.5	0	435.5	0	435.5	0	435.5	7473	435.5	0	435.5	0	435.5	0
436.5	0	436.5	0	436.5	0	436.5	0	436.5	0	436.5	5876	436.5	0	436.5	0	436.5	0
437.5	0	437.5	0	437.5	0	437.5	0	437.5	0	437.5	4583	437.5	0	437.5	0	437.5	0
438.5	0	438.5	0	438.5	0	438.5	0	438.5	0	438.5	3547	438.5	0	438.5	0	438.5	0
439.5	0	439.5	0	439.5	0	439.5	0	439.5	0	439.5	2724	439.5	0	439.5	0	439.5	0
440.5	0	440.5	0	440.5	0	440.5	0	440.5	0	440.5	2077	440.5	0	440.5	0	440.5	0
441.5	0	441.5	0	441.5	0	441.5	0	441.5	0	441.5	1572	441.5	0	441.5	0	441.5	0
442.5	0	442.5	0	442.5	0	442.5	0	442.5	0	442.5	1181	442.5	0	442.5	0	442.5	0
443.5	0	443.5	0	443.5	0	443.5	0	443.5	0	443.5	881	443.5	0	443.5	0	443.5	0
444.5	0	444.5	0	444.5	0	444.5	0	444.5	0	444.5	653	444.5	0	444.5	0	444.5	0
445.5	0	445.5	0	445.5	0	445.5	0	445.5	0	445.5	481	445.5	0	445.5	0	445.5	0
446.5	0	446.5	0	446.5	0	446.5	0	446.5	0	446.5	352	446.5	0	446.5	0	446.5	0
447.5	0	447.5	0	447.5	0	447.5	0	447.5	0	447.5	256	447.5	0	447.5	0	447.5	0
448.5	0	448.5	0	448.5	0	448.5	0	448.5	0	448.5	185	448.5	0	448.5	0	448.5	0
449.5	0	449.5	0	449.5	0	449.5	0	449.5	0	449.5	133	449.5	0	449.5	0	449.5	0
450.5	0	450.5	0	450.5	0	450.5	0	450.5	0	450.5	95	450.5	0	450.5	0	450.5	0
451.5	0	451.5	0	451.5	0	451.5	0	451.5	0	451.5	68	451.5	0	451.5	0	451.5	0
452.5	0	452.5	0	452.5	0	452.5	0	452.5	0	452.5	48	452.5	0	452.5	0	452.5	0
453.5	0	453.5	0	453.5	0	453.5	0	453.5	0	453.5	34	453.5	0	453.5	0	453.5	0
454.5	0	454.5	0	454.5	0	454.5	0	454.5	0	454.5	24	454.5	0	454.5	0	454.5	0
455.5	0	455.5	0	455.5	0	455.5	0	455.5	0	455.5	17	455.5	0	455.5	0	455.5	0
456.5	0	456.5	0	456.5	0	456.5	0	456.5	0	456.5	12	456.5	0	456.5	0	456.5	0
457.5	0	457.5	0	457.5	0	457.5	0	457.5	0	457.5	8	457.5	0	457.5	0	457.5	0
458.5	0	458.5	0	458.5	0	458.5	0	458.5	0	458.5	6	458.5	0	458.5	0	458.5	0
459.5	0	459.5	0	459.5	0	459.5	0	459.5	0	459.5	4	459.5	0	459.5	0	459.5	0
460.5	0	460.5	0	460.5	0	460.5	0	460.5	0	460.5	3	460.5	0	460.5	0	460.5	0
461.5	0	461.5	0	461.5	0	461.5	0	461.5	0	461.5	2	461.5	0	461.5	0	461.5	0
462.5	0	462.5	0	462.5	0	462.5	0	462.5	0	462.5	1	462.5	0	462.5	0	462.5	0
463.5	0	463.5	0	463.5	0	463.5	0	463.5	0	463.5	0	463.5	0	463.5	0	463.5	0
464.5	0	464.5	0	464.5	0	464.5	0	464.5	0	464.5	0	464.5	0	464.5	0	464.5	0
465.5	0	465.5	0	465.5	0	465.5	0	465.5	0	465.5	0	465.5	0	465.5	0	465.5	0
466.5	0	466.5	0	466.5	0	466.5	0	466.5	0	466.5	0	466.5	0	466.5	0	466.5	0
467.5	0	467.5	0	467.5	0	467.5	0	467.5	0	467.5	0	467.5	0	467.5	0	467.5	0
468.5	0	468.5	0	468.5	0	468.5	0	468.5	0	468.5	0	468.5	0	468.5	0	468.5	0
469.5	0	469.5	0	469.5	0	469.5	0	469.5	0	469.5	0	469.5	0	469.5	0	469.5	0
470.5	0	470.5	0	470.5	0	470.5	0	470.5	0	470.5	0	470.5	0	470.5	0	470.5	0
471.5	0	471.5	0	471.5	0	471.5	0	471.5	0	471.5	0	471.5	0	471.5	0	471.5	0
472.5	0	472.5	0	472.5	0	472.5	0	472.5	0	472.5	0	472.5	0	472.5	0	472.5	0
473.5	0	473.5	0	473.5	0	473.5	0	473.5	0	473.5	0	473.5	0	473.5	0	473.5	0
474.5	0	474.5	0	474.5	0	474.5	0	474.5	0	474.5	0	474.5	0	474.5	0	474.5	0
475.5	0	475.5	0	475.5	0	475.5	0	475.5	0	475.5	0	475.5	0	475.5	0	475.5	0
476.5	0	476.5	0	476.5	0	476.5	0	476.5	0	476.5	0	476.5	0	476.5	0	476.5	0
477.5	0	477.5	0	477.5	0	477.5	0	477.5	0	477.5	0	477.5	0	477.5	0	477.5	0
478.5	0	478.5	0	478.5	0	478.5	0	478.5	0	478.5	0	478.5	0	478.5	0	478.5	0
479.5	0	479.5	0	479.5	0	479.5	0	479.5	0	479.5	0	479.5	0	479.5	0	479.5	0
480.5	0	480.5	0	480.5	0	480.5	0	480.5	0	480.5	0	480.5	0	480.5	0	480.5	0
481.5	0	481.5	0	481.5	0	481.5	0	481.5	0	481.5	0	481.5	0	481.5	0	481.5	0
482.5	0	482.5	0	482.5	0	482.5	0	482.5	0	482.5	0	482.5	0	482.5	0	482.5	0
483.5	0	483.5	0	483.5	0	483.5	0	483.5	0	483.5	0	483.5	0	483.5	0	483.5	0
484.5	0	484.5	0	484.5	0	484.5	0	484.5	0	484.5	0	484.5	0	484.5	0	484.5	0
485.5	0	485.5	0	485.5	0	485.5	0	485.5	0	485.5	0	485.5	0	485.5	0	485.5	0
486.5	0	486.5	0	486.5	0	486.5	0	486.5	0	486.5	0	486.5	0	486.5	0	486.5	0
487.5	0	487.5	0	487.5	0	487.5	0	487.5	0	487.5	0	487.5	0	487.5	0	487.5	0
488.5	0	488.5	0	488.5	0	488.5	0	488.5	0	488.5	0	488.5	0	488.5	0	488.5	0
489.5	0	489.5	0	489.5	0	489.5	0	489.5	0	489.5	0	489.5	0	489.5	0	489.5	0
490.5	0	490.5	0	490.5	0	490.5	0	490.5	0	490.5	0	490.5	0	490.5	0	490.5	0
491.5	0	491.5	0	491.5	0	491.5	0	491.5	0	491.5	0	491.5	0	491.5	0	491.5	0
492.5	0	492.5	0	492.5	0	492.5	0	492.5	0	492.5	0	492.5	0	492.5	0	492.5	0
493.5	0	493.5	0	493.5	0	493.5	0	493.5	0	493.5	0	493.5	0	493.5	0	493.5	0
494.5	0	494.5	0	494.5	0	494.5	0	494.5	0	494.5	0	494.5	0	494.5	0	494.5	0
495.5	0	495.5	0	495.5	0	495.5	0	495.5	0	495.5	0	495.5	0	495.5	0	495.5	0
496.5	0	496.5	0	496.5	0	496.5	0	496.5	0	496.5	0	496.5	0	496.5	0	496.5	0
497.5	0	497.5	0	497.5	0	497.5	0	497.5	0	497.5	0	497.5	0	497.5	0	497.5	0
498.5	0	498.5	0	498.5	0	498.5	0	498.5	0	498.5	0	498.5	0	498.5	0	498.5	0
499.5	0	499.5	0	499.5	0	499.5	0	499.5	0	499.5	0	499.5	0	499.5	0	499.5	0
500.5	0	500.5	0	500.5	0	500.5	0	500.5	0	500.5	0	500.5	0	500.5	0	500.5	0
501.5	0	501.5	0	501.5	0	501.5	0	501.5	0	501.5	0	501.5	0	501.5	0	501.5	0
502.5	0	502.5	0	502.5	0	502.5	0	502.5	0	502.5	0	502.5	0	502.5	0	502.5	0
503.5	0	503.5	0	503.5	0	503.5	0	503.5	0	503.5	0	503.5	0	503.5	0	503.5	0
504.5	0	504.5	0	504.5	0	504.5	0	504.5	0	504.5	0	504.5	0	504.5	0	504.5	0
505.5	0	505.5	0	505.5	0	505.5	0	505.5	0	505.5	0	505.5	0	505.5	0	505.5	0
506.5	0	506.5	0	506.5	0	506.5	0	506.5	0	506.5	0	506.5	0	506.5	0	506.5	0
507.5	0	507.5	0	507.5	0	507.5	0	507.5	0	507.5	0	507.5	0	507.5	0	507.5	0
508.5	0	508.5	0	508.5	0	508.5	0	508.5	0	508.5	0	508.5	0	508.5	0	508.5	0
509.5	0	509.5	0	509.5	0	509.5	0	509.5	0	509.5	0	509.5	0	509.5	0	509.5	0
510.5	0	510.5	0	510.5	0	510.5	0	510.5	0	510.5	0	510.5	0	510.5	0	510.5	0
511.5	0	511.5	0	511.5	0	511.5	0	511.5	0	511.5	0	511.5	0	511.5	0	511.5	0
512.5	0	512.5	0	512.5	0	512.5	0	512.5	0	512.5	0	512.5	0	512.5	0	512.5	0
513.5	0	513.5	0	513.5	0	513.5	0	513.5	0	513.5	0	513.5	0	513.5	0	513.5	0
514.5	0	514.5	0	514.5	0	514.5	0	514.5	0	514.5	0	514.5	0	514.5	0	514.5	0
515.5	0	515.5	0	515.5	0	515.5	0	515.5	0	515.5	0	515.5	0	515.5	0	515.5	0
516.5	0	516.5	0	516.5	0	516.5	0	516.5	0	516.5	0	516.5	0	516.5	0	516.5	0
517.5	0	517.5	0	517.5	0	517.5	0	517.5	0	517.5	0	517.5	0	517.5	0	517.5	0
518.5	0	518.5	0	518.5	0	518.5	0	518.5	0	518.5	0	518.5	0	518.5	0	518.5	0
519.5	0	519.5	0	519.5	0	519.5	0	519.5	0	519.5	0	519.5	0	519.5	0	519.5	0
520.5	0	520.5	0	520.5	0	520.5	0	520.5	0	520.5	0	520.5	0	520.5	0	520.5	0
521.5	0	521.5	0	521.5	0	521.5	0	521.5	0	521.5	0	521.5	0	521.5	0	521.5	0
522.5	0	522.5	0	522.5	0	522.5	0	522.5	0	522.5	0	522.5	0	522.5	0	522.5	0
523.5	0	523.5	0	523.5	0	523.5	0	523.5	0	523.5	0	523.5	0	523.5	0	523.5	0
524.5	0	524.5	0	524.5	0	524.5	0	524.5	0	524.5	0	524.5	0	524.5	0	524.5	0
525.5	0	525.5	0	525.5	0	525.5	0	525.5	0	525.5	0	525.5	0	525.5	0	525.5	0
526.5	0	526.5	0	526.5	0	526.5	0	526.5	0	526.5	0	526.5	0	526.5	0	526.5	0
527.5	0	527.5	0	527.5	0	527.5	0	527.5	0	527.5	0	527.5	0	527.5	0	527.5	0
528.5	0	528.5	0	528.5	0	528.5	0	528.5	0	528.5	0	528.5	0	528.5	0	528.5	0
529.5	0	529.5	0	529.5	0	529.5	0	529.5	0	529.5	0	529.5	0	529.5	0	529.5	0
530.5	0	530.5	0	530.5	0	530.5	0	530.5	0	530.5	0	530.5	0	530.5	0	530.5	0
531.5	0	531.5	0	531.5	0	531.5	0	531.5	0	531.5	0	531.5	0	531.5	0	531.5	0
532.5	0	532.5	0	532.5	0	532.5	0	532.5	0	532.5	0	532.5	0	532.5	0	532.5	0
533.5	0	533.5	0	533.5	0	533.5	0	533.5	0	533.5	0	533.5	0	533.5	0	533.5	0
534.5	0	534.5	0	534.5	0	534.5	0	534.5	0	534.5	0	534.5	0	534.5	0	534.5	0
535.5	0	535.5	0	535.5	0	535.5	0	535.5	0	535.5	0	535.5	0	535.5	0	535.5	0
536.5	0	536.5	0	536.5	0	536.5	0	536.5	0	536.5	0	536.5	0	536.5	0	536.5	0
537.5	0	537.5	0	537.5	0	537.5	0	537.5	0	537.5	0	537.5	0	537.5	0	537.5	0
538.5	0	538.5	0	538.5	0	538.5	0	538.5	0	538.5	0	538.5	0	538.5	0	538.5	0
539.5	0	539.5	0	539.5	0	539.5	0	539.5	0	539.5	0	539.5	0	539.5	0	539.5	0
540.5	0	540.5	0	540.5	0	540.5	0	540.5	0	540.5	0	540.5	0	540.5	0	540.5	0
541.5	0	541.5	0	541.5	0	541.5	0	541.5	0	541.5	0	541.5	0	541.5	0	541.5	0
542.5	0	542.5	0	542.5	0	542.5	0	542.5	0	542.5	0	542.5	0	542.5	0	542.5	0
543.5	0	543.5	0	543.5	0	543.5	0	543.5	0	543.5	0	543.5	0	543.5	0	543.5	0
544.5	0	544.5	0	544.5	0	544.5	0	544.5	0	544.5	0	544.5	0	544.5	0	544.5	0
545.5	0	545.5	0	545.5	0	545.5	0	545.5	0	545.5	0	545.5	0	545.5	0	545.5	0
546.5	0	546.5	0	546.5	0	546.5	0	546.5	0	546.5	0	546.5	0	546.5	0	546.5	0
547.5	0	547.5	0	547.5	0	547.5	0	547.5	0	547.5	0	547.5	0	547.5	0	547.5	0
548.5	0	548.5	0	548.5	0	548.5	0	548.5	0	548.5	0	548.5	0	548.5	0	548.5	0
549.5	0	549.5	0	549.5	0	549.5	0	549.5	0	549.5	0	549.5	0	549.5	0	549.5	0
550.5	0	550.5	0	550.5	0	550.5	0	550.5	0	550.5	0	550.5	0	550.5	0	550.5	0
551.5	0	551.5	0	551.5	0	551.5	0	551.5	0	551.5	0	551.5	0	551.5	0	551.5	0
552.5	0	552.5	0	552.5	0	552.5	0	552.5	0	552.5	0	552.5	0	552.5	0	552.5	0
553.5	0	553.5	0	553.5	0	553.5	0	553.5	0	553.5	0	553.5	0	553.5	0	553.5	0
554.5	0	554.5	0	554.5	0	554.5	0	554.5	0	554.5	0	554.5	0	554.5	0	554.5	0
555.5	0	555.5	0	555.5	0	555.5	0	555.5	0	555.5	0	555.5	0	555.5	0	555.5	0
556.5	0	556.5	0	556.5	0	556.5	0	556.5	0	556.5	0	556.5	0	556.5	0	556.5	0
557.5	0	557.5	0	557.5	0	557.5	0	557.5	0	557.5	0	557.5	0	557.5	0	557.5	0
558.5	0	558.5	0	558.5	0	558.5	0	558.5	0	558.5	0	558.5	0	558.5	0	558.5	0
559.5	0	559.5	0	559.5	0	559.5	0	559.5	0	559.5	0	559.5	0	559.5	0	559.5	0
560.5	0	560.5	0	560.5	0	560.5	0	560.5	0	560.5	0	560.5	0	560.5	0	560.5	0
561.5	0	561.5	0	561.5	0	561.5	0	561.5	0	561.5	0	561.5	0	561.5	0	561.5	0
562.5	0	562.5	0	562.5	0	562.5	0	562.5	0	562.5	0	562.5	0	562.5	0	562.5	0
563.5	0	563.5	0	563.5	0	563.5	0	563.5	0	563.5	0	563.5	0	563.5	0	563.5	0
564.5	0	564.5	0	564.5	0	564.5	0	564.5	0	564.5	0	564.5	0	564.5	0	564.5	0
565.5	0	565.5	0	565.5	0	565.5	0	565.5	0	565.5	0	565.5	0	565.5	0	565.5	0
566.5	0	566.5	0	566.5	0	566.5	0	566.5	0	566.5	0	566.5	0	566.5	0	566.5	0
567.5	0	567.5	0	567.5	0	567.5	0	567.5	0	567.5	0	567.5	0	567.5	0	567.5	0
568.5	0	568.5	0	568.5	0	568.5	0	568.5	0	568.5	0	568.5	0	568.5	0	568.5	0
569.5	0	569.5	0	569.5	0	569.5	0	569.5	0	569.5	0	569.5	0	569.5	0	569.5	0
570.5	0	570.5	0	570.5	0	570.5	0	570.5	0	570.5	0	570.5	0	570.5	0	570.5	0
571.5	0	571.5	0	571.5	0	571.5	0	571.5	0	571.5	0	571.5	0	571.5	0	571.5	0
572.5	0	572.5	0	572.5	0	572.5	0	572.5	0	572.5	0	572.5	0	572.5	0	572.5	0
573.5	0	573.5	0	573.5	0	573.5	0	573.5	0	573.5	0	573.5	0	573.5	0	573.5	0
574.5	0	574.5	0	574.5	0	574.5	0	574.5	0	574.5	0	574.5	0	574.5	0	574.5	0
575.5	0	575.5	0	575.5	0	575.5	0	575.5	0	575.5	0	575.5	0	575.5	0	575.5	0
576.5	0	576.5	0	576.5	0	576.5	0	576.5	0	576.5	0	576.5	0	576.5	0	576.5	0
577.5	0	577.5	0	577.5	0	577.5	0	577.5	0	577.5	0	577.5	0	577.5	0	577.5	0
578.5	0	578.5	0	578.5	0	578.5	0	578.5	0	578.5	0	578.5	0	578.5	0	578.5	0
579.5	0	579.5	0	579.5	0	579.5	0	579.5	0	579.5	0	579.5	0	579.5	0	579.5	0
580.5	0	580.5	0	580.5	0	580.5	0	580.5	0	580.5	0	580.5	0	580.5	0	580.5	0
581.5	0	581.5	0	581.5	0	581.5	0	581.5	0	581.5	0	581.5	0	581.5	0	581.5	0
582.5	0	582.5	0	582.5	0	582.5	0	582.5	0	582.5	0	582.5	0	582.5	0	582.5	0
583.5	0	583.5	0	583.5	0	583.5	0	583.5	0	583.5	0	583.5	0	583.5	0	583.5	0
584.5	0	584.5	0	584.5	0	584.5	0	584.5	0	584.5	0	584.5	0	584.5	0	584.5	0
585.5	0	585.5	0	585.5	0	585.5	0	585.5	0	585.5	0	585.5	0	585.5	0	585.5	0
586.5	0	586.5	0	586.5	0	586.5	0	586.5	0	586.5	0	586.5	0	586.5	0	586.5	0
587.5	0	587.5	0	587.5	0	587.5	0	587.5	0	587.5	0	587.5	0	587.5	0	587.5	0
588.5	0	588.5	0	588.5	0	588.5	0	588.5	0	588.5	0	588.5	0	588.5	0	588.5	0
589.5	0	589.5	0	589.5	0	589.5	0	589.5	0	589.5	0	589.5	0	589.5	0	589.5	0
590.5	0	590.5	0	590.5	0	590.5	0	590.5	0	590.5	0	590.5	0	590.5	0	590.5	0
591.5	0	591.5	0	591.5	0	591.5	0	591.5	0	591.5	0	591.5	0	591.5	0	591.5	0
592.5	0	592.5	0	592.5	0	592.5	0	592.5	0	592.5	0	592.5	0	592.5	0	592.5	0
593.5	0	593.5	0	593.5	0	593.5	0	593.5	0	593.5	0	593.5	0	593.5	0	593.5	0
594.5	0	594.5	0	594.5	0	594.5	0	594.5	0	594.5	0	594.5	0	594.5	0	594.5	0
595.5	0	595.5	0	595.5	0	595.5	0	595.5	0	595.5	0	595.5	0	595.5	0	595.5	0
596.5	0	596.5	0	596.5	0	596.5	0	596.5	0	596.5	0	596.5	0	596.5	0	596.5	0
597.5	0	597.5	0	597.5	0	597.5	0	597.5	0	597.5	0	597.5	0	597.5	0	597.5	0
598.5	0	598.5	0	598.5	0	598.5	0	598.5	0	598.5	0	598.5	0	598.5	0	598.5	0
599.5	0	599.5	0	599.5	0	599.5	0	599.5	0	599.5	0	599.5	0	599.5	0	599.5	0
600.5	0	600.5	0	600.5	0	600.5	0	600.5	0	600.5	0	600.5	0	600.5	0	600.5	0
601.5	0	601.5	0	601.5	0	601.5	0	601.5	0	601.5	0	601.5	0	601.5	0	601.5	0
602.5	0	602.5	0	602.5	0	602.5	0	602.5	0	602.5	0	602.5	0	602.5	0	602.5	0
603.5	0	603.5	0	603.5	0	603.5	0	603.5	0	603.5	0	603.5	0	603.5	0	603.5	0
604.5	0	604.5	0	604.5	0	604.5	0	604.5	0	604.5	0	604.5	0	604.5	0	604.5	0
605.5	0	605.5	0	605.5	0	605.5	0	605.5	0	605.5	0	605.5	0	605.5	0	605.5	0
606.5	0	606.5	0	606.5	0	606.5	0	606.5	0	606.5	0	606.5	0	606.5	0	606.5	0
607.5	0	607.5	0	607.5	0	607.5	0	607.5	0	607.5	0	607.5	0	607.5	0	607.5	0
608.5	0	608.5	0	608.5	0	608.5	0	608.5	0	608.5	0	608.5	0	608.5	0	608.5	0
609.5	0	609.5	0	609.5	0	609.5	0	609.5	0	609.5	0	609.5	0	609.5	0	609.5	0
610.5	0	610.5	0	610.5	0	610.5	0	610.5	0	610.5	0	610.5	0	610.5	0	610.5	0
611.5	0	611.5	0	611.5	0	611.5	0	611.5	0	611.5	0	611.5	0	611.5	0	611.5	0
612.5	0	612.5	0	612.5	0	612.5	0	612.5	0	612.5	0	612.5	0	612.5	0	612.5	0
613.5	0	613.5	0	613.5	0	613.5	0	613.5	0	613.5	0	613.5	0	613.5	0	613.5	0
614.5	0	614.5	0	614.5	0	614.5	0	614.5	0	614.5	0	614.5	0	614.5	0	614.5	0
615.5	0	615.5	0	615.5	0	615.5	0	615.5	0	615.5	0	615.5	0	615.5	0	615.5	0
616.5	0	616.5	0	616.5	0	616.5	0	616.5	0	616.5	0	616.5	0	616.5	0	616.5	0
617.5	0	617.5	0	617.5	0	617.5	0	617.5	0	617.5	0	617.5	0	617.5	0	617.5	0
618.5	0	618.5	0	618.5	0	618.5	0	618.5	0	618.5	0	618.5	0	618.5	0	618.5	0
619.5	0	619.5	0	619.5	0	619.5	0	619.5	0	619.5	0	619.5	0	619.5	0	619.5	0
620.5	0	620.5	0	620.5	0	620.5	0	620.5	0	620.5	0	620.5	0	620.5	0	620.5	0
621.5	0	621.5	0	621.5	0	621.5	0	621.5	0	621.5	0	621.5	0	621.5	0	621.5	0
622.5	0	622.5	0	622.5	0	622.5	0	622.5	0	622.5	0	622.5	0	622.5	0	622.5	0
623.5	0	623.5	0	623.5	0	623.5	0	623.5	0	623.5	0	623.5	0	623.5	0	623.5	0
624.5	0	624.5	0	624.5	0	624.5	0	624.5	0	624.5	0	624.5	0	624.5	0	624.5	0
625.5	0	625.5	0	625.5	0	625.5	0	625.5	0	625.5	0	625.5	0	625.5	0	625.5	0
626.5	0	626.5	0	626.5	0	626.5	0	626.5	0	626.5	0	626.5	0	626.5	0	626.5	0
627.5	0	627.5	0	627.5	0	627.5	0	627.5	0	627.5	0	627.5	0	627.5	0	627.5	0
628.5	0	628.5	0	628.5	0	628.5	0	628.5	0	628.5	0	628.5	0	628.5	0	628.5	0
629.5	0	629.5	0	629.5	0	629.5	0	629.5	0	629.5	0	629.5	0	629.5	0	629.5	0
630.5	0	630.5	0	630.5	0	630.5	0	630.5	0	630.5	0	630.5	0	630.5	0	630.5	0
631.5	0	631.5	0	631.5	0	631.5	0	631.5	0	631.5	0	631.5	0	631.5	0	631.5	0
632.5	0	632.5	0	632.5	0	632.5	0	632.5	0	632.5	0	632.5	0	632.5	0	632.5	0
633.5	0	633.5	0	633.5	0	633.5	0	633.5	0	633.5	0	633.5	0	633.5	0	633.5	0
634.5	0	634.5	0	634.5	0	634.5	0	634.5	0	634.5	0	634.5	0	634.5	0	634.5	0
635.5	0	635.5	0	635.5	0	635.5	0	635.5	0	635.5	0	635.5	0	635.5	0	635.5	0
636.5	0	636.5	0	636.5	0	636.5	0	636.5	0	636.5	0	636.5	0	636.5	0	636.5	0
637.5	0	637.5	0	637.5	0	637.5	0	637.5	0	637.5	0	637.5	0	637.5	0	637.5	0
638.5	0	638.5	0	638.5	0	638.5	0	638.5	0	638.5	0	638.5	0	638.5	0	638.5	0
639.5	0	639.5	0	639.5	0	639.5	0	639.5	0	639.5	0	639.5	0	639.5	0	639.5	0
640.5	0	640.5	0	640.5	0	640.5	0	640.5	0	640.5	0	640.5	0	640.5	0	640.5	0
641.5	0	641.5	0	641.5	0	641.5	0	641.5	0	641.5	0	641.5	0	641.5	0	641.5	0
642.5	0	642.5	0	642.5	0	642.5	0	642.5	0	642.5	0	642.5	0	642.5	0	642.5	0
643.5	0	643.5	0	643.5	0	643.5	0	643.5	0	643.5	0	643.5	0	643.5	0	643.5	0
644.5	0	644.5	0	644.5	0	644.5	0	644.5	0	644.5	0	644.5	0	644.5	0	644.5	0
645.5	0	645.5	0	645.5	0	645.5	0	645.5	0	645.5	0	645.5	0	645.5	0	645.5	0
646.5	0	646.5	0	646.5	0	646.5	0	646.5	0	646.5	0	646.5	0	646.5	0	646.5	0
647.5	0	647.5	0	647.5	0	647.5	0	647.5	0	647.5	0	647.5	0	647.5	0	647.5	0
648.5	0	648.5	0	648.5	0	648.5	0	648.5	0	648.5	0	648.5	0	648.5	0	648.5	0
649.5	0	649.5	0	649.5	0	649.5	0	649.5	0	649.5	0	649.5	0	649.5	0	649.5	0
650.5	0	650.5	0	650.5	0	650.5	0	650.5	0	650.5	0	650.5	0	650.5	0	650.5	0
651.5	0	651.5	0	651.5	0	651.5	0	651.5	0	651.5	0	651.5	0	651.5	0	651.5	0
652.5	0	652.5	0	652.5	0	652.5	0	652.5	0	652.5	0	652.5	0	652.5	0	652.5	0
653.5	0	653.5	0	653.5	0	653.5	0	653.5	0	653.5	0	653.5	0	653.5	0	653.5	0
654.5	0	654.5	0	654.5	0	654.5	0	654.5	0	654.5	0	654.5	0	654.5	0	654.5	0
655.5	0	655.5	0	655.5	0	655.5	0	655.5	0	655.5	0	655.5	0	655.5	0	655.5	0
656.5	0	656.5	0	656.5	0	656.5	0	656.5	0	656.5	0	656.5	0	656.5	0	656.5	0
657.5	0	657.5	0	657.5	0	657.5	0	657.5	0	657.5	0	657.5	0	657.5	0	657.5	0
658.5	0	658.5	0	658.5	0	658.5	0	658.5	0	658.5	0	658.5	0	658.5	0	658.5	0
659.5	0	659.5	0	659.5	0	659.5	0	659.5	0	659.5	0	659.5	0	659.5	0	659.5	0
660.5	0	660.5	0	660.5	0	660.5	0	660.5	0	660.5	0	660.5	0	660.5	0	660.5	0
661.5	0	661.5	0	661.5	0	661.5	0	661.5	0	661.5	0	661.5	0	661.5	0	661.5	0
662.5	0	662.5	0	662.5	0	662.5	0	662.5	0	662.5	0	662.5	0	662.5	0	662.5	0
663.5	0	663.5	0	663.5	0	663.5	0	663.5	0	663.5	0	663.5	0	663.5	0	663.5	0
664.5	0	664.5	0	664.5	0	664.5	0	664.5	0	664.5	0	664.5	0	664.5	0	664.5	0
665.5	0	665.5	0	665.5	0	665.5	0	665.5	0	665.5	0	665.5	0	665.5	0	665.5	0
666.5	0	666.5	0	666.5	0	666.5	0	666.5	0	666.5	0	666.5	0	666.5	0	666.5	0
667.5	0	667.5	0	667.5	0	667.5	0	667.5	0	667.5	0	667.5	0	667.5	0	667.5	0
668.5	0	668.5	0	668.5	0	668.5	0	668.5	0	668.5	0	668.5	0	668.5	0	668.5	0
669.5	0	669.5	0	669.5	0	669.5	0	669.5	0	669.5	0	669.5	0	669.5	0	669.5	0
670.5	0	670.5	0	670.5	0	670.5	0	670.5	0	670.5	0	670.5	0	670.5	0	670.5	0
671.5	0	671.5	0	671.5	0	671.5	0	671.5	0	671.5	0	671.5	0	671.5	0	671.5	0
672.5	0	672.5	0	672.5	0	672.5	0	672.5	0	672.5	0	672.5	0	672.5	0	672.5	0
673.5	0	673.5	0	673.5	0	673.5	0	673.5	0	673.5	0	673.5	0	673.5	0	673.5	0
674.5	0	674.5	0	674.5	0	674.5	0	674.5	0	674.5	0	674.5	0	674.5	0	674.5	0
675.5	0	675.5	0	675.5	0	675.5	0	675.5	0	675.5	0	675.5	0	675.5	0	675.5	0
676.5	0	676.5	0	676.5	0	676.5	0	676.5	0	676.5	0	676.5	0	676.5	0	676.5	0
677.5	0	677.5	0	677.5	0	677.5	0	677.5	0	677.5	0	677.5	0	677.5	0	677.5	0
678.5	0	678.5	0	678.5	0	678.5	0	678.5	0	678.5	0	678.5	0	678.5	0	678.5	0
679.5	0	679.5	0	679.5	0	679.5	0	679.5	0	679.5	0	679.5	0	679.5	0	679.5	0
680.5	0	680.5	0	680.5	0	680.5	0	680.5	0	680.5	0	680.5	0	680.5	0	680.5	0
681.5	0	681.5	0	681.5	0	681.5	0	681.5	0	681.5	0	681.5	0	681.5	0	681.5	0
682.5	0	682.5	0	682.5	0	682.5	0	682.5	0	682.5	0	682.5	0	682.5	0	682.5	0
683.5	0	683.5	0	683.5	0	683.5	0	683.5	0	683.5	0	683.5	0	683.5	0	683.5	0
684.5	0	684.5	0	684.5	0	684.5	0	684.5	0	684.5	0	684.5	0	684.5	0	684.5	0
685.5	0	685.5	0	685.5	0	685.5	0	685.5	0	685.5	0	685.5	0	685.5	0	685.5	0
686.5	0	686.5	0	686.5	0	686.5	0	686.5	0	686.5	0	686.5	0	686.5	0	686.5	0
687.5	0	687.5	0	687.5	0	687.5	0	687.5	0	687.5	0	687.5	0	687.5	0	687.5	0
688.5	0	688.5	0	688.5	0	688.5	0	688.5	0	688.5	0	688.5	0	688.5	0	688.5	0
689.5	0	689.5	0	689.5	0	689.5	0	689.5	0	689.5	0	689.5	0	689.5	0	689.5	0
690.5	0	690.5	0	690.5	0	690.5	0	690.5	0	690.5	0	690.5	0	690.5	0	690.5	0
691.5	0	691.5	0	691.5	0	691.5	0	691.5	0	691.5	0	691.5	0	691.5	0	691.5	0
692.5	0	692.5	0	692.5	0	692.5	0	692.5	0	692.5	0	692.5	0	692.5	0	692.5	0
693.5	0	693.5	0	693.5	0	693.5	0	693.5	0	693.5	0	693.5	0	693.5	0	693.5	0
694.5	0	694.5	0	694.5	0	694.5	0	694.5	0	694.5	0	694.5	0	694.5	0	694.5	0
695.5	0	695.5	0	695.5	0	695.5	0	695.5	0	695.5	0	695.5	0	695.5	0	695.5	0
696.5	0	696.5	0	696.5	0	696.5	0	696.5	0	696.5	0	696.5	0	696.5	0	696.5	0
697.5	0	697.5	0	697.5	0	697.5	0	697.5	0	697.5	0	697.5	0	697.5	0	697.5	0
698.5	0	698.5	0	698.5	0	698.5	0	698.5	0	698.5	0	698.5	0	698.5	0	698.5	0
699.5	0	699.5	0	699.5	0	699.5	0	699.5	0	699.5	0	699.5	0	699.5	0	699.5	0
700.5	0	700.5	0	700.5	0	700.5	0	700.5	0	700.5	0	700.5	0	700.5	0	700.5	0
701.5	0	701.5	0	701.5	0	701.5	0	701.5	0	701.5	0	701.5	0	701.5	0	701.5	0
702.5	0	702.5	0	702.5	0	702.5	0	702.5	0	702.5	0	702.5	0	702.5	0	702.5	0
703.5	0	703.5	0	703.5	0	703.5	0	703.5	0	703.5	0	703.5	0	703.5	0	703.5	0
704.5	0	704.5	0	704.5	0	704.5	0	704.5	0	704.5	0	704.5	0	704.5	0	704.5	0
705.5	0	705.5	0	705.5	0	705.5	0	705.5	0	705.5	0	705.5	0	705.5	0	705.5	0
706.5	0	706.5	0	706.5	0	706.5	0	706.5	0	706.5	0	706.5	0	706.5	0	706.5	0
707.5	0	707.5	0	707.5	0	707.5	0	707.5	0	707.5	0	707.5	0	707.5	0	707.5	0
708.5	0	708.5	0	708.5	0	708.5	0	708.5	0	708.5	0	708.5	0	708.5	0	708.5	0
709.5	0	709.5	0	709.5	0	709.5	0	709.5	0	709.5	0	709.5	0	709.5	0	709.5	0
710.5	0	710.5	0	710.5	0	710.5	0	710.5	0	710.5	0	710.5	0	710.5	0	710.5	0
711.5	0	711.5	0	711.5	0	711.5	0	711.5	0	711.5	0	711.5	0	711.5	0	711.5	0
712.5	0	712.5	0	712.5	0	712.5	0	712.5	0	712.5	0	712.5	0	712.5	0	712.5	0
713.5	0	713.5	0	713.5	0	713.5	0	713.5	0	713.5	0	713.5	0	713.5	0	713.5	0
714.5	0	714.5	0	714.5	0	714.5	0	714.5	0	714.5	0	714.5	0	714.5	0	714.5	0
715.5	0	715.5	0	715.5	0	715.5	0	715.5	0	715.5	0	715.5	0	715.5	0	715.5	0
716.5	0	716.5	0	716.5	0	716.5	0	716.5	0	716.5	0	716.5	0	716.5	0	716.5	0
717.5	0	717.5	0	717.5	0	717.5	0	717.5	0	717.5	0	717.5	0	717.5	0	717.5	0
718.5	0	718.5	0	718.5	0	718.5	0	718.5	0	718.5	0	718.5	0	718.5	0	718.5	0
719.5	0	719.5	0	719.5	0	719.5	0	719.5	0	719.5	0	719.5	0	719.5	0	719.5	0
720.5	0	720.5	0	720.5	0	720.5	0	720.5	0	720.5	0	720.5	0	720.5	0	720.5	0
721.5	0	721.5	0	721.5	0	721.5	0	721.5	0	721.5	0	721.5	0	721.5	0	721.5	0
722.5	0	722.5	0	722.5	0	722.5	0	722.5	0	722.5	0	722.5	0	722.5	0	722.5	0
723.5	0	723.5	0	723.5	0	723.5	0	723.5	0	723.5	0	723.5	0	723.5	0	723.5	0
724.5	0	724.5	0	724.5	0	724.5	0	724.5	0	724.5	0	724.5	0	724.5	0	724.5	0
725.5	0	725.5	0	725.5	0	725.5	0	725.5	0	725.5	0	725.5	0	725.5	0	725.5	0
726.5	0	726.5	0	726.5	0	726.5	0	726.5	0	726.5	0	726.5	0	726.5	0	726.5	0
727.5	0	727.5	0	727.5	0	727.5	0	727.5	0	727.5	0	727.5	0	727.5	0	727.5	0
728.5	0	728.5	0	728.5	0	728.5	0	728.5	0	728.5	0	728.5	0	728.5	0	728.5	0
729.5	0	729.5	0	729.5	0	729.5	0	729.5	0	729.5	0	729.5	0	729.5	0	729.5	0
730.5	0	730.5	0	730.5	0	730.5	0	730.5	0	730.5	0	730.5	0	730.5	0	730.5	0
731.5	0	731.5	0	731.5	0	731.5	0	731.5	0	731.5	0	731.5	0	731.5	0	731.5	0
732.5	0	732.5	0	732.5	0	732.5	0	732.5	0	732.5	0	732.5	0	732.5	0	732.5	0
733.5	0	733.5	0	733.5	0	733.5	0	733.5	0	733.5	0	733.5	0	733.5	0	733.5	0
734.5	0	734.5	0	734.5	0	734.5	0	734.5	0	734.5	0	734.5	0	734.5	0	734.5	0
735.5	0	735.5	0	735.5	0	735.5	0	735.5	0	735.5	0	735.5	0	735.5	0	735.5	0
736.5	0	736.5	0	736.5	0	736.5	0	736.5	0	736.5	0	736.5	0	736.5	0	736.5	0
737.5	0	737.5	0	737.5	0	737.5	0	737.5	0	737.5	0	737.5	0	737.5	0	737.5	0
738.5	0	738.5	0	738.5	0	738.5	0	738.5	0	738.5	0	738.5	0	738.5	0	738.5	0
739.5	0	739.5	0	739.5	0	739.5	0	739.5	0	739.5	0	739.5	0	739.5	0	739.5	0
740.5	0	740.5	0	740.5	0	740.5	0	740.5	0	740.5	0	740.5	0	740.5	0	740.5	0
741.5	0	741.5	0	741.5	0	741.5	0	741.5	0	741.5	0	741.5	0	741.5	0	741.5	0
742.5	0	742.5	0	742.5	0	742.5	0	742.5	0	742.5	0	742.5	0	742.5	0	742.5	0
743.5	0	743.5	0	743.5	0	743.5	0	743.5	0	743.5	0	743.5	0	743.5	0	743.5	0
744.5	0	744.5	0	744.5	0	744.5	0	744.5	0	744.5	0	744.5	0	744.5	0	744.5	0
745.5	0	745.5	0	745.5	0	745.5	0	745.5	0	745.5	0	745.5	0	745.5	0	745.5	0
746.5	0	746.5	0	746.5	0	746.5	0	746.5	0	746.5	0	746.5	0	746.5	0	746.5	0
747.5	0	747.5	0	747.5	0	747.5	0	747.5	0	747.5	0	747.5	0	747.5	0	747.5	0
748.5	0	748.5	0	748.5	0	748.5	0	748.5	0	748.5	0	748.5	0	748.5	0	748.5	0
749.5	0	749.5	0	749.5	0	749.5	0	749.5	0	749.5	0	749.5	0	749.5	0	749.5	0
750.5	0	750.5	0	750.5	0	750.5	0	750.5	0	750.5	0	750.5	0	750.5	0	750.5	0
751.5	0	751.5	0	751.5	0	751.5	0	751.5	0	751.5	0	751.5	0	751.5	0	751.5	0
752.5	0	752.5	0	752.5	0	752.5	0	752.5	0	752.5	0	752.5	0	752.5	0	752.5	0
753.5	0	753.5	0	753.5	0	753.5	0	753.5	0	753.5	0	753.5	0	753.5	0	753.5	0
754.5	0	754.5	0	754.5	0	754.5	0	754.5	0	754.5	0	754.5	0	754.5	0	754.5	0
755.5	0	755.5	0	755.5	0	755.5	0	755.5	0	755.5	0	755.5	0	755.5	0	755.5	0
756.5	0	756.5	0	756.5	0	756.5	0	756.5	0	756.5	0	756.5	0	756.5	0	756.5	0
757.5	0	757.5	0	757.5	0	757.5	0	757.5	0	757.5	0	757.5	0	757.5	0	757.5	0
758.5	0	758.5	0	758.5	0	758.5	0	758.5	0	758.5	0	758.5	0	758.5	0	758.5	0
759.5	0	759.5	0	759.5	0	759.5	0	759.5	0	759.5	0	759.5	0	759.5	0	759.5	0
760.5	0	760.5	0	760.5	0	760.5	0	760.5	0	760.5	0	760.5	0	760.5	0	760.5	0
761.5	0	761.5	0	761.5	0	761.5	0	761.5	0	761.5	0	761.5	0	761.5	0	761.5	0
762.5	0	762.5	0	762.5	0	762.5	0	762.5	0	762.5	0	762.5	0	762.5	0	762.5	0
763.5	0	763.5	0	763.5	0	763.5	0	763.5	0	763.5	0	763.5	0	763.5	0	763.5	0
764.5	0	764.5	0	764.5	0	764.5	0	764.5	0	764.5	0	764.5	0	764.5	0	764.5	0
765.5	0	765.5	0	765.5	0	765.5	0	765.5	0	765.5	0	765.5	0	765.5	0	765.5	0
766.5	0	766.5	0	766.5	0	766.5	0	766.5	0	766.5	0	766.5	0	766.5	0	766.5	0
767.5	0	767.5	0	767.5	0	767.5	0	767.5	0	767.5	0	767.5	0	767.5	0	767.5	0
768.5	0	768.5	0	768.5	0	768.5	0	768.5	0	768.5	0	768.5	0	768.5	0	768.5	0
769.5	0	769.5	0	769.5	0	769.5	0	769.5	0	769.5	0	769.5	0	769.5	0	769.5	0
770.5	0	770.5	0	770.5	0	770.5	0	770.5	0	770.5	0	770.5	0	770.5	0	770.5	0
771.5	0	771.5	0	771.5	0	771.5	0	771.5	0	771.5	0	771.5	0	771.5	0	771.5	0
772.5	0	772.5	0	772.5	0	772.5	0	772.5	0	772.5	0	772.5	0	772.5	0	772.5	0
773.5	0	773.5	0	773.5	0	773.5	0	773.5	0	773.5	0	773.5	0	773.5	0	773.5	0
774.5	0	774.5	0	774.5	0	774.5	0	774.5	0	774.5	0	774.5	0	774.5	0	774.5	0
775.5	0	775.5	0	775.5	0	775.5	0	775.5	0	775.5	0	775.5	0	775.5	0	775.5	0
776.5	0	776.5	0	776.5	0	776.5	0	776.5	0	776.5	0	776.5	0	776.5	0	776.5	0
777.5	0	777.5	0	777.5	0	777.5	0	777.5	0	777.5	0	777.5	0	777.5	0	777.5	0
778.5	0	778.5	0	778.5	0	778.5	0	778.5	0	778.5	0	778.5	0	778.5	0	778.5	0
779.5	0	779.5	0	779.5	0	779.5	0	779.5	0	779.5	0	779.5	0	779.5	0	779.5	0
780.5	0	780.5	0	780.5	0	780.5	0	780.5	0	780.5	0	780.5	0	780.5	0	780.5	0
781.5	0	781.5	0	781.5	0	781.5	0	781.5	0	781.5	0	781.5	0	781.5	0	781.5	0
782.5	0	782.5	0	782.5	0	782.5	0	782.5	0	782.5	0	782.5	0	782.5	0	782.5	0
783.5	0	783.5	0	783.5	0	783.5	0	783.5	0	783.5	0	783.5	0	783.5	0	783.5	0
784.5	0	784.5	0	784.5	0	784.5	0	784.5	0	784.5	0	784.5	0	784.5	0	784.5	0
785.5	0	785.5	0	785.5	0	785.5	0	785.5	0	785.5	0	785.5	0	785.5	0	785.5	0
786.5	0	786.5	0	786.5	0	786.5	0	786.5	0	786.5	0	786.5	0	786.5	0	786.5	0
787.5	0	787.5	0	787.5	0	787.5	0	787.5	0	787.5	0	787.5	0	787.5	0	787.5	0
788.5	0	788.5	0	788.5	0	788.5	0	788.5	0	788.5	0	788.5	0	788.5	0	788.5	0
789.5	0	789.5	0	789.5	0	789.5	0	789.5	0	789.5	0	789.5	0	789.5	0	789.5	0
790.5	0	790.5	0	790.5	0	790.5	0	790.5	0	790.5	0	790.5	0	790.5	0	790.5	0
791.5	0	791.5	0	791.5	0	791.5	0	791.5	0	791.5	0	791.5	0	791.5	0	791.5	0
792.5	0	792.5	0	792.5	0	792.5	0	792.5	0	792.5	0	792.5	0	792.5	0	792.5	0
793.5	0	793.5	0	793.5	0	793.5	0	793.5	0	793.5	0	793.5	0	793.5	0	793.5	0
794.5	0	794.5	0	794.5	0	794.5	0	794.5	0	794.5	0	794.5	0	794.5	0	794.5	0
795.5	0	795.5	0	795.5	0	795.5	0	795.5	0	795.5	0	795.5	0	795.5	0	795.5	0
796.5	0	796.5	0	796.5	0	796.5	0	796.5	0	796.5	0	796.5	0	796.5	0	796.5	0
797.5	0	797.5	0	797.5	0	797.5	0	797.5	0	797.5	0	797.5	0	797.5	0	797.5	0
798.5	0	798.5	0	798.5	0	798.5	0	798.5	0	798.5	0	798.5	0	798.5	0	798.5	0
799.5	0	799.5	0	799.5	0	799.5	0	799.5	0	799.5	0	799.5	0	799.5	0	799.5	0
800.5	0	800.5	0	800.5	0	800.5	0	800.5	0	800.5	0	800.5	0	800.5	0	800.5	0
801.5	0	801.5	0	801.5	0	801.5	0	801.5	0	801.5	0	801.5	0	801.5	0	801.5	0
802.5	0	802.5	0	802.5	0	802.5	0	802.5	0	802.5	0	802.5	0	802.5	0	802.5	0
803.5	0	803.5	0	803.5	0	803.5	0	803.5	0	803.5	0	803.5	0	803.5	0	803.5	0
804.5	0	804.5	0	804.5	0	804.5	0	804.5	0	804.5	0	804.5	0	804.5	0	804.5	0
805.5	0	805.5	0	805.5	0	805.5	0	805.5	0	805.5	0	805.5	0	805.5	0	805.5	0
806.5	0	806.5	0	806.5	0	806.5	0	806.5	0	806.5	0	806.5	0	806.5	0	806.5	0
807.5	0	807.5	0	807.5	0	807.5	0	807.5	0	807.5	0	807.5	0	807.5	0	807.5	0
808.5	0	808.5	0	808.5	0	808.5	0	808.5	0	808.5	0	808.5	0	808.5	0	808.5	0
809.5	0	809.5	0	809.5	0	809.5	0	809.5	0	809.5	0	809.5	0	809.5	0	809.5	0
810.5	0	810.5	0	810.5	0	810.5	0	810.5	0	810.5	0	810.5	0	810.5	0	810.5	0
811.5	0	811.5	0	811.5	0	811.5	0	811.5	0	811.5	0	811.5	0	811.5	0	811.5	0
812.5	0	812.5	0	812.5	0	812.5	0	812.5	0	812.5	0	812.5	0	812.5	0	812.5	0
813.5	0	813.5	0	813.5	0	813.5	0	813.5	0	813.5	0	813.5	0	813.5	0	813.5	0
814.5	0	814.5	0	814.5	0	814.5	0	814.5	0	814.5	0	814.5	0	814.5	0	814.5	0
815.5	0	815.5	0	815.5	0	815.5	0	815.5	0	815.5	0	815.5	0	815.5	0	815.5	0
816.5	0	816.5	0	816.5	0	816.5	0	816.5	0	816.5	0	816.5	0	816.5	0	816.5	0
817.5	0	817.5	0	817.5	0	817.5	0	817.5	0	817.5	0	817.5	0	817.5	0	817.5	0
818.5	0	818.5	0	818.5	0	818.5	0	818.5	0	818.5	0	818.5	0	818.5	0	818.5	0
819.5	0	819.5	0	819.5	0	819.5	0	819.5	0	819.5	0	819.5	0	819.5	0	819.5	0
820.5	0	820.5	0	820.5	0	820.5	0	820.5	0	820.5	0	820.5	0	820.5	0	820.5	0
821.5	0	821.5	0	821.5	0	821.5	0	821.5	0	821.5	0	821.5	0	821.5	0	821.5	0
822.5	0	822.5	0	822.5	0	822.5	0	822.5	0	822.5	0	822.5	0	822.5	0	822.5	0
823.5	0	823.5	0	823.5	0	823.5	0	823.5	0	823.5	0	823.5	0	823.5	0	823.5	0
824.5	0	824.5	0	824.5	0	824.5	0	824.5	0	824.5	0	824.5	0	824.5	0	824.5	0
825.5	0	825.5	0	825.5	0	825.5	0	825.5	0	825.5	0	825.5	0	825.5	0	825.5	0
826.5	0	826.5	0	826.5	0	826.5	0	826.5	0	826.5	0	826.5	0	826.5	0	826.5	0
827.5	0	827.5	0	827.5	0	827.5	0	827.5	0	827.5	0	827.5	0	827.5	0	827.5	0
828.5	0	828.5	0	828.5	0	828.5	0	828.5	0	828.5	0	828.5	0	828.5	0	828.5	0
829.5	0	829.5	0	829.5	0	829.5	0	829.5	0	829.5	0	829.5	0	829.5	0	829.5	0
830.5	0	830.5	0	830.5	0	830.5	0	830.5	0	830.5	0	830.5	0	830.5	0	830.5	0
831.5	0	831.5	0	831.5	0	831.5	0	831.5	0	831.5	0	831.5	0	831.5	0	831.5	0
832.5	0	832.5	0	832.5	0	832.5	0	832.5	0	832.5	0	832.5	0	832.5	0	832.5	0
833.5	0	833.5	0	833.5	0	833.5	0	833.5	0	833.5	0	833.5	0	833.5	0	833.5	0
834.5	0	834.5	0	834.5	0	834.5	0	834.5	0	834.5	0	834.5	0	834.5	0	834.5	0
835.5	0	835.5	0	835.5	0	835.5	0	835.5	0	835.5	0	835.5	0	835.5	0	835.5	0
836.5	0	836.5	0	836.5	0	836.5	0	836.5	0	836.5	0	836.5	0	836.5	0	836.5	0
837.5	0	837.5	0	837.5	0	837.5	0	837.5	0	837.5	0	837.5	0	837.5	0	837.5	0
838.5	0	838.5	0	838.5	0	838.5	0	838.5	0	838.5	0	838.5	0	838.5	0	838.5	0
839.5	0	839.5	0	839.5	0	839.5	0	839.5	0	839.5	0	839.5	0	839.5	0	839.5	0
840.5	0	840.5	0	840.5	0	840.5	0	840.5	0	840.5	0	840.5	0	840.5	0	840.5	0
841.5	0	841.5	0	841.5	0	841.5	0	841.5	0	841.5	0	841.5	0	841.5	0	841.5	0
842.5	0	842.5	0	842.5	0	842.5	0	842.5	0	842.5	0	842.5	0	842.5	0	842.5	0
843.5	0	843.5	0	843.5	0	843.5	0	843.5	0	843.5	0	843.5	0	843.5	0	843.5	0
844.5	0	844.5	0	844.5	0	844.5	0	844.5	0	844.5	0	844.5	0	844.5	0	844.5	0
845.5	0	845.5	0	845.5	0	845.5	0	845.5	0	845.5	0	845.5	0	845.5	0	845.5	0
846.5	0	846.5	0	846.5	0	846.5	0	846.5	0	846.5	0	846.5	0	846.5	0	846.5	0
847.5	0	847.5	0	847.5	0	847.5	0	847.5	0	847.5	0	847.5	0	847.5	0	847.5	0
848.5	0	848.5	0	848.5	0	848.5	0	848.5	0	848.5	0	848.5	0	848.5	0	848.5	0
849.5	0	849.5	0	849.5	0	849.5	0	849.5	0	849.5	0	849.5	0	849.5	0	849.5	0
850.5	0	850.5	0	850.5	0	850.5	0	850.5	0	850.5	0	850.5	0	850.5	0	850.5	0
851.5	0	851.5	0	851.5	0	851.5	0	851.5	0	851.5	0	851.5	0	851.5	0	851.5	0
852.5	0	852.5	0	852.5	0	852.5	0	852.5	0	852.5	0	852.5	0	852.5	0	852.5	0
853.5	0	853.5	0	853.5	0	853.5	0	853.5	0	853.5	0	853.5	0	853.5	0	853.5	0
854.5	0	854.5	0	854.5	0	854.5	0	854.5	0	854.5	0	854.5	0	854.5	0	854.5	0
855.5	0	855.5	0	855.5	0	855.5	0	855.5	0	855.5	0	855.5	0	855.5	0	855.5	0
856.5	0	856.5	0	856.5	0	856.5	0	856.5	0	856.5	0	856.5	0	856.5	0	856.5	0
857.5	0	857.5	0	857.5	0	857.5	0	857.5	0	857.5	0	857.5	0	857.5	0	857.5	0
858.5	0	858.5	0	858.5	0	858.5	0	858.5	0	858.5	0	858.5	0	858.5	0	858.5	0
859.5	0	859.5	0	859.5	0	859.5	0	859.5	0	859.5	0	859.5	0	859.5	0	859.5	0
860.5	0	860.5	0	860.5	0	860.5	0	860.5	0	860.5	0	860.5	0	860.5	0	860.5	0
861.5	0	861.5	0	861.5	0	861.5	0	861.5	0	861.5	0	861.5	0	861.5	0	861.5	0
862.5	0	862.5	0	862.5	0	862.5	0	862.5	0	862.5	0	862.5	0	862.5	0	862.5	0
863.5	0	863.5	0	863.5	0	863.5	0	863.5	0	863.5	0	863.5	0	863.5	0	863.5	0
864.5	0	864.5	0	864.5	0	864.5	0	864.5	0	864.5	0	864.5	0	864.5	0	864.5	0
865.5	0	865.5	0	865.5	0	865.5	0	865.5	0	865.5	0	865.5	0	865.5	0	865.5	0
866.5	0	866.5	0	866.5	0	866.5	0	866.5	0	866.5	0	866.5	0	866.5	0	866.5	0
867.5	0	867.5	0	867.5	0	867.5	0	867.5	0	867.5	0	867.5	0	867.5	0	867.5	0
868.5	0	868.5	0	868.5	0	868.5	0	868.5	0	868.5	0	868.5	0	868.5	0	868.5	0
869.5	0	869.5	0	869.5	0	869.5	0	869.5	0	869.5	0	869.5	0	869.5	0	869.5	0
870.5	0	870.5	0	870.5	0	870.5	0	870.5	0	870.5	0	870.5	0	870.5	0	870.5	0
871.5	0	871.5	0	871.5	0	871.5	0	871.5	0	871.5	0	871.5	0	871.5	0	871.5	0
872.5	0	872.5	0	872.5	0	872.5	0	872.5	0	872.5	0	872.5	0	872.5	0	872.5	0
873.5	0	873.5	0	873.5	0	873.5	0	873.5	0	873.5	0	873.5	0	873.5	0	873.5	0
874.5	0	874.5	0	874.5	0	874.5	0	874.5	0	874.5	0	874.5	0	874.5	0	874.5	0
875.5	0	875.5	0	875.5	0	875.5	0	875.5	0	875.5	0	875.5	0	875.5	0	875.5	0
876.5	0	876.5	0	876.5	0	876.5	0	876.5	0	876.5	0	876.5	0	876.5	0	876.5	0
877.5	0	877.5	0	877.5	0	877.5	0	877.5	0	877.5	0	877.5	0	877.5	0	877.5	0
878.5	0	878.5	0	878.5	0	878.5	0	878.5	0	878.5	0	878.5	0	878.5	0	878.5	0
879.5	0	879.5	0	879.5	0	879.5	0	879.5	0	879.5	0	879.5	0	879.5	0	879.5	0
880.5	0	880.5	0	880.5	0	880.5	0	880.5	0	880.5	0	880.5	0	880.5	0	880.5	0
881.5	0	881.5	0	881.5	0	881.5	0	881.5	0	881.5	0	881.5	0	881.5	0	881.5	0
882.5	0	882.5	0	882.5	0	882.5	0	882.5	0	882.5	0	882.5	0	882.5	0	882.5	0
883.5	0	883.5	0	883.5	0	883.5	0	883.5	0	883.5	0	883.5	0	883.5	0	883.5	0
884.5	0	884.5	0	884.5	0	884.5	0	884.5	0	884.5	0	884.5	0	884.5	0	884.5	0
885.5	0	885.5	0	885.5	0	885.5	0	885.5	0	885.5	0	885.5	0	885.5	0	885.5	0
886.5	0	886.5	0	886.5	0	886.5	0	886.5	0	886.5	0	886.5	0	886.5	0	886.5	0
887.5	0	887.5	0	887.5	0	887.5	0	887.5	0	887.5	0	887.5	0	887.5	0	887.5	0
888.5	0	888.5	0	888.5	0	888.5	0	888.5	0	888.5	0	888.5	0	888.5	0	888.5	0
889.5	0	889.5	0	889.5	0	889.5	0	889.5	0	889.5	0	889.5	0	889.5	0	889.5	0
890.5	0	890.5	0	890.5	0	890.5	0	890.5	0	890.5	0	890.5	0	890.5	0	890.5	0
891.5	0	891.5	0	891.5	0	891.5	0	891.5	0	891.5	0	891.5	0	891.5	0	891.5	0
892.5	0	892.5	0	892.5	0	892.5	0	892.5	0	892.5	0	892.5	0	892.5	0	892.5	0
893.5	0	893.5	0	893.5	0	893.5	0	893.5	0	893.5	0	893.5	0	893.5	0	893.5	0
894.5	0	894.5	0	894.5	0	894.5	0	894.5	0	894.5	0	894.5	0	894.5	0	894.5	0
895.5	0	895.5	0	895.5	0	895.5	0	895.5	0	895.5	0	895.5	0	895.5	0	895.5	0
896.5	0	896.5	0	896.5	0	896.5	0	896.5	0	896.5	0	896.5	0	896.5	0	896.5	0
897.5	0	897.5	0	897.5	0	897.5	0	897.5	0	897.5	0	897.5	0	897.5	0	897.5	0
898.5	0	898.5	0	898.5	0	898.5	0	898.5	0	898.5	0	898.5	0	898.5	0	898.5	0
899.5	0	899.5	0	899.5	0	899.5	0	899.5	0	899.5	0	899.5	0	899.5	0	899.5	0
900.5	0	900.5	0	900.5	0	900.5	0	900.5	0	900.5	0	900.5	0	900.5	0	900.5	0
901.5	0	901.5	0	901.5	0	901.5	0	901.5	0	901.5	0	901.5	0	901.5	0	901.5	0
902.5	0	902.5	0	902.5	0	902.5	0	902.5	0	902.5	0	902.5	0	902.5	0	902.5	0
903.5	0	903.5	0	903.5	0	903.5	0	903.5	0	903.5	0	903.5	0	903.5	0	903.5	0
904.5	0	904.5	0	904.5	0	904.5	0	904.5	0	904.5	0	904.5	0	904.5	0	904.5	0
905.5	0	905.5	0	905.5	0	905.5	0	905.5	0	905.5	0	905.5	0	905.5	0	905.5	0
906.5	0	906.5	0	906.5	0	906.5	0	906.5	0	906.5	0	906.5	0	906.5	0	906.5	0
907.5	0	907.5	0	907.5	0	907.5	0	907.5	0	907.5	0	907.5	0	907.5	0	907.5	0
908.5	0	908.5	0	908.5	0	908.5	0	908.5	0	908.5	0	908.5	0	908.5	0	908.5	0
909.5	0	909.5	0	909.5	0	909.5	0	909.5	0	909.5	0	909.5	0	909.5	0	909.5	0
910.5	0	910.5	0	910.5	0	910.5	0	910.5	0	910.5	0	910.5	0	910.5	0	910.5	0
911.5	0	911.5	0	911.5	0	911.5	0	911.5	0	911.5	0	911.5	0	911.5	0	911.5	0
912.5	0	912.5	0	912.5	0	912.5	0	912.5	0	912.5	0	912.5	0	912.5	0	912.5	0
913.5	0	913.5	0	913.5	0	913.5	0	913.5	0	913.5	0	913.5	0	913.5	0	913.5	0
914.5	0	914.5	0	914.5	0	914.5	0	914.5	0	914.5	0	914.5	0	914.5	0	914.5	0
915.5	0	915.5	0	915.5	0	915.5	0	915.5	0	915.5	0	915.5	0	915.5	0	915.5	0
916.5	0	916.5	0	916.5	0	916.5	0	916.5	0	916.5	0	916.5	0	916.5	0	916.5	0
917.5	0	917.5	0	917.5	0	917.5	0	917.5	0	917.5	0	917.5	0	917.5	0	917.5	0
918.5	0	918.5	0	918.5	0	918.5	0	918.5	0	918.5	0	918.5	0	918.5	0	918.5	0
919.5	0	919.5	0	919.5	0	919.5	0	919.5	0	919.5	0	919.5	0	919.5	0	919.5	0
920.5	0	920.5	0	920.5	0	920.5	0	920.5	0	920.5	0	920.5	0	920.5	0	920.5	0
921.5	0	921.5	0	921.5	0	921.5	0	921.5	0	921.5	0	921.5	0	921.5	0	921.5	0
922.5	0	922.5	0	922.5	0	922.5	0	922.5	0	922.5	0	922.5	0	922.5	0	922.5	0
923.5	0	923.5	0	923.5	0	923.5	0	923.5	0	923.5	0	923.5	0	923.5	0	923.5	0
924.5	0	924.5	0	924.5	0	924.5	0	924.5	0	924.5	0	924.5	0	924.5	0	924.5	0
925.5	0	925.5	0	925.5	0	925.5	0	925.5	0	925.5	0	925.5	0	925.5	0	925.5	0
926.5	0	926.5	0	926.5	0	926.5	0	926.5	0	926.5	0	926.5	0	926.5	0	926.5	0
927.5	0	927.5	0	927.5	0	927.5	0	927.5	0	927.5	0	927.5	0	927.5	0	927.5	0
928.5	0	928.5	0	928.5	0	928.5	0	928.5	0	928.5	0	928.5	0	928.5	0	928.5	0
929.5	0	929.5	0	929.5	0	929.5	0	929.5	0	929.5	0	929.5	0	929.5	0	929.5	0
930.5	0	930.5	0	930.5	0	930.5	0	930.5	0	930.5	0	930.5	0	930.5	0	930.5	0
931.5	0	931.5	0	931.5	0	931.5	0	931.5	0	931.5	0	931.5	0	931.5	0	931.5	0
932.5	0	932.5	0	932.5	0	932.5	0	932.5	0	932.5	0	932.5	0	932.5	0	932.5	0
933.5	0	933.5	0	933.5	0	933.5	0	933.5	0	933.5	0	933.5	0	933.5	0	933.5	0
934.5	0	934.5	0	934.5	0	934.5	0	934.5	0	934.5	0	934.5	0	934.5	0	934.5	0
935.5	0	935.5	0	935.5	0	935.5	0	935.5	0	935.5	0	935.5	0	935.5	0	935.5	0
936.5	0	936.5	0	936.5	0	936.5	0	936.5	0	936.5	0	936.5	0	936.5	0	936.5	0
937.5	0	937.5	0	937.5	0	937.5	0	937.5	0	937.5	0	937.5	0	937.5	0	937.5	0
938.5	0	938.5	0	938.5	0	938.5	0	938.5	0	938.5	0	938.5	0	938.5	0	938.5	0
939.5	0	939.5	0	939.5	0	939.5	0	939.5	0	939.5	0	939.5	0	939.5	0	939.5	0
940.5	0	940.5	0	940.5	0	940.5	0	940.5	0	940.5	0	940.5	0	940.5	0	940.5	0
941.5	0	941.5	0	941.5	0	941.5	0	941.5	0	941.5	0	941.5	0	941.5	0	941.5	0
942.5	0	942.5	0	942.5	0	942.5	0	942.5	0	942.5	0	942.5	0	942.5	0	942.5	0
943.5	0	943.5	0	943.5	0	943.5	0	943.5	0	943.5	0	943.5	0	943.5	0	943.5	0
944.5	0	944.5	0	944.5	0	944.5	0	944.5	0	944.5	0	944.5	0	944.5	0	944.5	0
945.5	0	945.5	0	945.5	0	945.5	0	945.5	0	945.5	0	945.5	0	945.5	0	945.5	0
946.5	0	946.5	0	946.5	0	946.5	0	946.5	0	946.5	0	946.5	0	946.5	0	946.5	0
947.5	0	947.5	0	947.5	0	947.5	0	947.5	0	947.5	0	947.5	0	947.5	0	947.5	0
948.5	0	948.5	0	948.5	0	948.5	0	948.5	0	948.5	0	948.5	0	948.5	0	948.5	0
949.5	0	949.5	0	949.5	0	949.5	0	949.5	0	949.5	0	949.5	0	949.5	0	949.5	0
950.5	0	950.5	0	950.5	0	950.5	0	950.5	0	950.5	0	950.5	0	950.5	0	950.5	0
951.5	0	951.5	0	951.5	0	951.5	0	951.5	0	951.5	0	951.5	0	951.5	0	951.5	0
952.5	0	952.5	0	952.5	0	952.5	0	952.5	0	952.5	0	952.5	0	952.5	0	952.5	0
953.5	0	953.5	0	953.5	0	953.5	0	953.5	0	953.5	0	953.5	0	953.5	0	953.5	0
954.5	0	954.5	0	954.5	0	954.5	0	954.5	0	954.5	0	954.5	0	954.5	0	954.5	0
955.5	0	955.5	0	955.5	0	955.5	0	955.5	0	955.5	0	955.5	0	955.5	0	955.5	0
956.5	0	956.5	0	956.5	0	956.5	0	956.5	0	956.5	0	956.5	0	956.5	0	956.5	0
957.5	0	957.5	0	957.5	0	957.5	0	957.5	0	957.5	0	957.5	0	957.5	0	957.5	0
958.5	0	958.5	0	958.5	0	958.5	0	958.5	0	958.5	0	958.5	0	958.5	0	958.5	0
959.5	0	959.5	0	959.5	0	959.5	0	959.5	0	959.5	0	959.5	0	959.5	0	959.5	0
960.5	0	960.5	0	960.5	0	960.5	0	960.5	0	960.5	0	960.5	0	960.5	0	960.5	0
961.5	0	961.5	0	961.5	0	961.5	0	961.5	0	961.5	0	961.5	0	961.5	0	961.5	0
962.5	0	962.5	0	962.5	0	962.5	0	962.5	0	962.5	0	962.5	0	962.5	0	962.5	0
963.5	0	963.5	0	963.5	0	963.5	0	963.5	0	963.5	0	963.5	0	963.5	0	963.5	0
964.5	0	964.5	0	964.5	0	964.5	0	964.5	0	964.5	0	964.5	0	964.5	0	964.5	0
965.5	0	965.5	0	965.5	0	965.5	0	965.5	0	965.5	0	965.5	0	965.5	0	965.5	0
966.5	0	966.5	0	966.5	0	966.5	0	966.5	0	966.5	0	966.5	0	966.5	0	966.5	0
967.5	0	967.5	0	967.5	0	967.5	0	967.5	0	967.5	0	967.5	0	967.5	0	967.5	0
968.5	0	968.5	0	968.5	0	968.5	0	968.5	0	968.5	0	968.5	0	968.5	0	968.5	0
969.5	0	969.5	0	969.5	0	969.5	0	969.5	0	969.5	0	969.5	0	969.5	0	969.5	0
970.5	0	970.5	0	970.5	0	970.5	0	970.5	0	970.5	0	970.5	0	970.5	0	970.5	0
971.5	0	971.5	0	971.5	0	971.5	0	971.5	0	971.5	0	971.5	0	971.5	0	971.5	0
972.5	0	972.5	0	972.5	0	972.5	0	972.5	0	972.5	0	972.5	0	972.5	0	972.5	0
973.5	0	973.5	0	973.5	0	973.5	0	973.5	0	973.5	0	973.5	0	973.5	0	973.5	0
974.5	0	974.5	0	974.5	0	974.5	0	974.5	0	974.5	0	974.5	0	974.5	0	974.5	0
975.5	0	975.5	0	975.5	0	975.5	0	975.5	0	975.5	0	975.5	0	975.5	0	975.5	0
976.5	0	976.5	0	976.5	0	976.5	0	976.5	0	976.5	0	976.5	0	976.5	0	976.5	0
977.5	0	977.5	0	977.5	0	977.5	0	977.5	0	977.5	0	977.5	0	977.5	0	977.5	0
978.5	0	978.5	0	978.5	0	978.5	0	978.5	0	978.5	0	978.5	0	978.5	0	978.5	0
979.5	0	979.5	0	979.5	0	979.5	0	979.5	0	979.5	0	979.5	0	979.5	0	979.5	0
980.5	0	980.5	0	980.5	0	980.5	0	980.5	0	980.5	0	980.5	0	980.5	0	980.5	0
981.5	0	981.5	0	981.5	0	981.5	0	981.5	0	981.5	0	981.5	0	981.5	0	981.5	0
982.5	0	982.5	0	982.5	0	982.5	0	982.5	0	982.5	0	982.5	0	982.5	0	982.5	0
983.5	0	983.5	0	983.5	0	983.5	0	983.5	0	983.5	0	983.5	0	983.5	0	983.5	0
984.5	0	984.5	0	984.5	0	984.5	0	984.5	0	984.5	0	984.5	0	984.5	0	984.5	0
985.5	0	985.5	0	985.5	0	985.5	0	985.5	0	985.5	0	985.5	0	985.5	0	985.5	0
986.5	0	986.5	0	986.5	0	986.5	0	986.5	0	986.5	0	986.5	0	986.5	0	986.5	0
987.5	0	987.5	0	987.5	0	987.5	0	987.5	0	987.5	0	987.5	0	987.5	0	987.5	0
988.5	0	988.5	0	988.5	0	988.5	0	988.5	0	988.5	0	988.5	0	988.5	0	988.5	0
989.5	0	989.5	0	989.5	0	989.5	0	989.5	0	989.5	0	989.5	0	989.5	0	989.5	0
990.5	0	990.5	0	990.5	0	990.5	0	990.5	0	990.5	0	990.5	0	990.5	0	990.5	0
991.5	0	991.5	0	991.5	0	991.5	0	991.5	0	991.5	0	991.5	0	991.5	0	991.5	0
992.5	0	992.5	0	992.5	0	992.5	0	992.5	0	992.5	0	992.5	0	992.5	0	992.5	0
993.5	0	993.5	0	993.5	0	993.5	0	993.5	0	993.5	0	993.5	0	993.5	0	993.5	0
994.5	0	994.5	0	994.5	0	994.5	0	994.5	0	994.5	0	994.5	0	994.5	0	994.5	0
995.5	0	995.5	0	995.5	0	995.5	0	995.5	0	995.5	0	995.5	0	995.5	0	995.5	0
996.5	0	996.5	0	996.5	0	996.5	0	996.5	0	996.5	0	996.5	0	996.5	0	996.5	0
997.5	0	997.5	0	997.5	0	997.5	0	997.5	0	997.5	0	997.5	0	997.5	0	997.5	0
998.5	0	998.5	0	998.5	0	998.5	0	998.5	0	998.5	0	998.5	0	998.5	0	998.5	0
999.5	0	999.5	0	999.5	0	999.5	0	999.5	0	999.5	0	999.5	0	999.5	0	999.5	0
		110.435	2828
		110.435	2828
		110.435	2828
		110.435	2828
		110.435	2828
		110.435	2828
		110.435	2828
		110.435	2828
		110.435	2828
		110.435	2828
		110.435	2828
		110.435	2828
		110.435	2828
		110.435	2828
		110.435	2828
		110.435	2828
		110.435	2828
		110.435	2828
		110.435	2828
		110.435	2828
		110.435	2828
		110.435	2828
		110.435	2828
		110.435	2828
		110.435	2828
		110.435	2828
		110.435	2828
		110.435	2828
		16.1558	2834
		16.1558	2834
		79.03	2835
		79.03	2835
		5636.26	2836
		5636.26	2836
		5636.26	2836
		5636.26	2836
		462.947	2839
		462.947	2839
		462.947	2839
		462.947	2839
		332.935	2840
		332.935	2840
		3931.42	2842
		3931.42	2842
		49.9777	2845
		49.9777	2845
		49.9777	2845
		142.605	2849
		142.605	2849
		142.605	2849
		142.605	2849
		142.605	2849
		22.182	2852
		22.182	2852
		179.274	2855
		179.274	2855
		206.85	2857
		206.85	2857
		206.85	2857
		206.85	2857
		206.85	2857
		44179.6	2858
		44179.6	2858
		12.8114	2859
		12.8114	2859
		17.2115	2861
		17.2115	2861
		17.2115	2861
		540.384	2862
		540.384	2862
		29.0324	2863
		29.0324	2863
		316.257	2871
		316.257	2871
		316.257	2871
		128.69	2874
		128.69	2874
		128.69	2874
		128.69	2874
		128.69	2874
		128.69	2874
		128.69	2874
		140.346	2877
		140.346	2877
		140.346	2877
		140.346	2877
		140.346	2877
		417.305	2878
		417.305	2878
		417.305	2878
		417.305	2878
		417.305	2878
		141.469	2880
		141.469	2880
		141.469	2880
		34.032	2881
		34.032	2881
		515.634	2883
		515.634	2883
		111.837	2885
		111.837	2885
		10.0822	2886
		10.0822	2886
		367.197	2887
		367.197	2887
		367.197	2887
		367.197	2887
		367.197	2887
		367.197	2887
		367.197	2887
		367.197	2887
		367.197	2887
		367.197	2887
		169.098	2888
		169.098	2888
		169.098	2888
		169.098	2888
		169.098	2888
		169.098	2888
		169.098	2888
		169.098	2888
		169.098	2888
		169.098	2888
		169.098	2888
		169.098	2888
		169.098	2888
		169.098	2888
		169.098	2888
		169.098	2888
		169.098	2888
		169.098	2888
		169.098	2888
		169.098	2888
		169.098	2888
		169.098	2888
		169.098	2888
		169.098	2888
		169.098	2888
		169.098	2888
		169.098	2888
		169.098	2888
		169.098	2888
		169.098	2888
		169.098	2888
		169.098	2888
		169.098	2888
		169.098	2888
		169.098	2888
		169.098	2888
		169.098	2888
		169.098	2888
		169.098	2888
		169.098	2888
		169.098	2888
		169.098	2888
		169.098	2888
		169.098	2888
		169.098	2888
		169.098	2888
		169.098	2888
		169.098	2888
		169.098	2888
		123.622	2890
		123.622	2890
		123.622	2890
		76.3352	2895
		76.3352	2895
		389.668	2902
		389.668	2902
		389.668	2902
		389.668	2902
		389.668	2902
		389.668	2902
		389.668	2902
		389.668	2902
		389.668	2902
		217.798	2903
		217.798	2903
		217.798	2903
		217.798	2903
		217.798	2903
		217.798	2903
		217.798	2903
		217.798	2903
		217.798	2903
		185.883	2905
		185.883	2905
		163.166	2906
		163.166	2906
		163.166	2906
		163.166	2906
		163.166	2906
		163.166	2906
		163.166	2906
		163.166	2906
		163.166	2906
		24.93	2907
		24.93	2907
		36.3976	2908
		36.3976	2908
		155.661	2918
		155.661	2918
		155.661	2918
		155.661	2918
		155.661	2918
		155.661	2918
		261.327	2919
		261.327	2919
		261.327	2919
		261.327	2919
		261.327	2919
		261.327	2919
		261.327	2919
		261.327	2919
		261.327	2919
		261.327	2919
		261.327	2919
		261.327	2919
		261.327	2919
		261.327	2919
		261.327	2919
		261.327	2919
		261.327	2919
		261.327	2919
		261.327	2919
		261.327	2919
		261.327	2919
		261.327	2919
		261.327	2919
		261.327	2919
		261.327	2919
		117.53	2922
		117.53	2922
		117.53	2922
		605.417	2923
		605.417	2923
		94.3621	2924
		94.3621	2924
		41.9303	2925
		41.9303	2925
		41.9303	2925
		9.96201	2931
		9.96201	2931
		9.96201	2931
		9.96201	2931
		350.629	2936
		350.629	2936
		350.629	2936
		350.629	2936
		350.629	2936
		350.629	2936
		350.629	2936
		350.629	2936
		350.629	2936
		350.629	2936
		350.629	2936
		350.629	2936
		350.629	2936
		350.629	2936
		350.629	2936
		350.629	2936
		350.629	2936
		350.629	2936
		53.3977	2942
		53.3977	2942
		53.3977	2942
		12.0855	2952
		12.0855	2952
		69.34	2958
		69.34	2958
		69.34	2958
		96.2954	2959
		96.2954	2959
		96.2954	2959
		40.7866	2963
		40.7866	2963
		27.0283	2965
		27.0283	2965
		27.0283	2965
		25.0962	2966
		25.0962	2966
		7.11866	2981
		7.11866	2981
		7.11866	2981
		63.8269	2982
		63.8269	2982
		21.1038	2992
		21.1038	2992
		21.1038	2992
		125.365	2993
		125.365	2993
		125.365	2993
		125.365	2993
		467.166	2994
		467.166	2994
		467.166	2994
		12.2595	2996
		12.2595	2996
		12.2595	2996
		36.7327	2997
		36.7327	2997
		36.7327	2997
		36.7327	2997
		86.5384	3002
		86.5384	3002
		86.5384	3002
		86.5384	3002
		86.5384	3002
		86.5384	3002
		86.5384	3002
		86.5384	3002
		86.5384	3002
		86.5384	3002
		86.5384	3002
		86.5384	3002
		86.5384	3002
		86.5384	3002
		86.5384	3002
		86.5384	3002
		86.5384	3002
		86.5384	3002
		86.5384	3002
		98.649	3003
		98.649	3003
		98.649	3003
		98.649	3003
		98.649	3003
		98.649	3003
		98.649	3003
		98.649	3003
		98.649	3003
		98.649	3003
		98.649	3003
		98.649	3003
		98.649	3003
		98.649	3003
		98.649	3003
		98.649	3003
		98.649	3003
		98.649	3003
		8.44786	3004
		8.44786	3004
		463.37	3012
		463.37	3012
		463.37	3012
		47.6934	3013
		47.6934	3013
		47.6934	3013
		47.6934	3013
		1029.08	3014
		1029.08	3014
		1029.08	3014
		1029.08	3014
		1029.08	3014
		4294.7	3017
		4294.7	3017
		49.933	3022
		49.933	3022
		200.509	3024
		200.509	3024
		12.5966	3025
		12.5966	3025
		44179.6	3031
		44179.6	3031
		49.5978	3033
		49.5978	3033
		174.274	3034
		174.274	3034
		174.274	3034
		76.8253	3037
		76.8253	3037
		8890.56	3039
		8890.56	3039
		52.502	3041
		52.502	3041
		165.121	3042
		165.121	3042
		165.121	3042
		185.679	3043
		185.679	3043
		185.679	3043
		71.6831	3044
		71.6831	3044
		71.6831	3044
		386.071	3045
		386.071	3045
		386.071	3045
		134.635	3051
		134.635	3051

## Sheet: Size distribution (MB)
20℃_1				20℃_2				20℃_3		30℃_1				30℃_2				30℃_3				40℃_1				40℃_2				40℃_3
Size (µm）	Numbers (particles)	In MB concentration [particle/mL]	MB concentration [particles/mL]	Size (µm）	Numbers (particles)	In MB concentration [particle/mL]	MB concentration [particles/mL]	Size (µm）	Numbers (particles)	Size (µm）	Numbers (particles)	In MB concentration [particle/mL]	MB concentration [particles/mL]	Size (µm）	Numbers (particles)	In MB concentration [particle/mL]	MB concentration [particles/mL]	Size (µm）	Numbers (particles)	In MB concentration [particle/mL]	MB concentration [particles/mL]	Size (µm）	Numbers (particles)	In MB concentration [particle/mL]	MB concentration [particles/mL]	Size (µm）	Numbers (particles)	In MB concentration [particle/mL]	MB concentration [particles/mL]	Size (µm）	Numbers (particles)	In MB concentration [particle/mL]	MB concentration [particles/mL]
100	7893	5.46176	235.51	100	7400	5.39388	220.055			100	5056	4.99302	147.38	100	4649	4.90469	134.922	100	4830	4.94489	140.455	100	2485	4.24549	69.7901	100	2047	4.04144	56.9079	100	2076	4.05624	57.7567
99	568	2.69225	14.7648	99	615	2.77592	16.0533			99	447	2.44013	11.4746	99	403	2.33108	10.2891	99	425	2.38702	10.881	99	236	1.76794	5.85875	99	207	1.62995	5.10364	99	198	1.58317	4.87038
98	654	2.84062	17.1264	98	619	2.78274	16.1632			98	416	2.36449	10.6386	98	401	2.32585	10.2353	98	451	2.44951	11.5826	98	237	1.77239	5.88488	98	210	1.6451	5.18151	98	183	1.50026	4.48287
97	688	2.89396	18.0647	97	656	2.84384	17.1815			97	456	2.46111	11.7178	97	476	2.50629	12.2593	97	498	2.55384	12.8563	97	273	1.92121	6.8292	97	232	1.74995	5.75429	97	206	1.62486	5.07769
96	766	3.00698	20.2262	96	741	2.97206	19.5321			96	524	2.60739	13.5637	96	514	2.58712	13.2914	96	522	2.60337	13.5092	96	325	2.1047	8.20462	96	226	1.72237	5.59779	96	199	1.58847	4.89627
95	776	3.02063	20.5042	95	819	3.07739	21.7016			95	548	2.65452	14.2182	95	513	2.58507	13.2642	95	564	2.68481	14.6554	95	335	2.13659	8.47051	95	297	2.00988	7.46245	95	258	1.86173	6.43489
94	879	3.15179	23.3779	94	843	3.10778	22.3714			94	552	2.66218	14.3275	94	575	2.70514	14.9564	94	569	2.6941	14.7922	94	338	2.14597	8.55036	94	296	2.00633	7.43601	94	265	1.88991	6.61876
93	909	3.18711	24.2184	93	868	3.13854	23.0702			93	664	2.85659	17.4021	93	622	2.78783	16.2457	93	578	2.71062	15.0385	93	352	2.18869	8.92348	93	281	1.9516	7.03997	93	269	1.90567	6.72394
92	982	3.26841	26.2694	92	1004	3.29172	26.8891			92	676	2.87544	17.7333	92	609	2.7656	15.8885	92	663	2.85501	17.3745	92	364	2.22396	9.24391	92	363	2.22107	9.21718	92	324	2.10145	8.17806
91	1014	3.30215	27.1711	91	995	3.28225	26.6355			91	764	3.00423	20.1707	91	713	2.93152	18.7562	91	695	2.90461	18.2582	91	456	2.46111	11.7178	91	393	2.30464	10.0205	91	351	2.18569	8.8968
90	1136	3.42172	30.6219	90	975	3.26088	26.0724			90	795	3.04609	21.0329	90	731	2.95776	19.2548	90	734	2.96207	19.338	90	446	2.43778	11.4475	90	425	2.38702	10.881	90	367	2.2326	9.3241
89	1198	3.47764	32.3833	89	1194	3.47412	32.2695			89	820	3.07867	21.7295	89	797	3.04873	21.0886	89	814	3.07094	21.5622	89	524	2.60739	13.5637	89	422	2.37956	10.8002	89	426	2.38949	10.908
88	1271	3.53989	34.4632	88	1175	3.45724	31.7293			88	861	3.13002	22.8744	88	854	3.12143	22.6787	88	842	3.10653	22.3435	88	540	2.63905	13.9999	88	508	2.57476	13.1281	88	431	2.40177	11.0427
87	2025	4.03006	56.2645	87	2009	4.02171	55.7967			87	1504	3.71704	41.1423	87	1468	3.69154	40.1065	87	1467	3.69082	40.0778	87	954	3.23796	25.4817	87	840	3.10403	22.2876	87	756	2.99315	19.9484
86	1404	3.64463	38.2685	86	1455	3.68218	39.7328			86	1127	3.41335	30.3667	86	963	3.24784	25.7348	86	1016	3.30423	27.2275	86	683	2.88628	17.9266	86	616	2.77763	16.0808	86	533	2.62532	13.8089
85	1505	3.71774	41.171	85	1480	3.70011	40.4516			85	1134	3.41986	30.5652	85	1100	3.38783	29.6015	85	1120	3.40679	30.1682	85	770	3.01246	20.3374	85	650	2.83417	17.0162	85	588	2.72867	15.3125
84	1677	3.83162	46.1372	84	1642	3.80942	45.1244			84	1183	3.46438	31.9567	84	1113	3.40019	29.9698	84	1245	3.51814	33.7216	84	838	3.10152	22.2318	84	680	2.88165	17.8437	84	636	2.81125	16.6307
83	1700	3.84595	46.8034	83	1647	3.81262	45.269			83	1288	3.55387	34.9485	83	1284	3.5506	34.8342	83	1312	3.5733	35.6341	83	823	3.08252	21.8132	83	715	2.93447	18.8115	83	688	2.89396	18.0647
82	1829	3.92293	50.5483	82	1739	3.86983	47.934			82	1357	3.60879	36.9215	82	1267	3.53657	34.349	82	1429	3.6632	38.986	82	910	3.18827	24.2464	82	794	3.04476	21.005	82	776	3.02063	20.5042
81	1961	3.99627	54.3946	81	1884	3.95411	52.1492			81	1470	3.69297	40.164	81	1413	3.65135	38.5267	81	1421	3.65729	38.7563	81	995	3.28225	26.6355	81	897	3.17313	23.882	81	826	3.08634	21.8969
80	2093	4.06482	58.2546	80	1998	4.01594	55.4752			80	1657	3.81899	45.5583	80	1464	3.68867	39.9915	80	1528	3.7337	41.8335	80	1043	3.33183	27.9895	80	928	3.20888	24.7514	80	843	3.10778	22.3714
79	2163	4.09944	60.3068	79	2149	4.09261	59.896			79	1656	3.81836	45.5294	79	1541	3.74261	42.2081	79	1636	3.80557	44.9509	79	1118	3.40491	30.1115	79	946	3.2291	25.2569	79	973	3.25872	26.0161
78	2392	4.20535	67.0441	78	2318	4.17228	64.8631			78	1759	3.88186	48.5144	78	1716	3.85581	47.2671	78	1708	3.8509	47.0352	78	1172	3.45455	31.644	78	1104	3.39165	29.7148	78	1052	3.34087	28.2437
77	2448	4.22971	68.697	77	2451	4.23099	68.7856			77	1962	3.9968	54.4238	77	1811	3.91252	50.0249	77	1898	3.9619	52.5571	77	1349	3.60257	36.6925	77	1151	3.43552	31.0476	77	1146	3.43094	30.9057
76	2698	4.33204	76.0994	76	2592	4.28986	72.9562			76	2078	4.05725	57.8153	76	1964	3.99787	54.4822	76	2044	4.03989	56.8202	76	1404	3.64463	38.2685	76	1228	3.50367	33.2372	76	1226	3.50196	33.1803
75	2777	4.36241	78.4462	75	2781	4.36393	78.5651			75	2157	4.09652	60.1307	75	2100	4.06834	58.4596	75	2121	4.07881	59.075	75	1521	3.72886	41.6318	75	1349	3.60257	36.6925	75	1286	3.55224	34.8913
74	2879	4.40037	81.4814	74	2842	4.38676	80.3797			74	2455	4.23271	68.9037	74	2260	4.14561	63.1562	74	2194	4.11442	61.2167	74	1680	3.8335	46.2241	74	1409	3.64837	38.412	74	1428	3.66247	38.9573
73	3123	4.48599	88.7647	73	3090	4.47481	87.7778			73	2458	4.234	68.9923	73	2396	4.20711	67.1621	73	2448	4.22971	68.697	73	1818	3.91658	50.2284	73	1598	3.78084	43.8527	73	1454	3.68145	39.7041
72	3238	4.52405	92.2078	72	3253	4.52891	92.6574			72	2646	4.31156	74.5566	72	2593	4.29026	72.9858	72	2434	4.22367	68.2836	72	1910	3.96853	52.9069	72	1680	3.8335	46.2241	72	1711	3.85274	47.1221
71	3564	4.625	102.003	71	3434	4.58589	98.0909			71	2873	4.39818	81.3027	71	2812	4.37559	79.487	71	2680	4.325	75.5652	71	2038	4.0368	56.6447	71	1862	3.94175	51.5085	71	1719	3.85765	47.354
70	3762	4.6819	107.975	70	3644	4.64836	104.414			70	3121	4.48531	88.7048	70	2899	4.40766	82.0772	70	2946	4.42459	83.4782	70	2193	4.11394	61.1873	70	1937	3.98331	53.6942	70	1854	3.93722	51.2757
69	3809	4.69497	109.395	69	3885	4.71576	111.693			69	3236	4.52339	92.1479	69	3053	4.46213	86.672	69	3053	4.46213	86.672	69	2240	4.13626	62.5682	69	2240	4.13626	62.5682	69	2008	4.02119	55.7675
68	4165	4.789	120.181	68	4269	4.81495	123.341			68	3467	4.59596	99.0832	68	3305	4.5456	94.2168	68	3328	4.5529	94.907	68	2539	4.26812	71.3871	68	2332	4.17862	65.2755	68	2145	4.09065	59.7787
67	4375	4.84077	126.566	67	4574	4.88758	132.632			67	3574	4.62795	102.304	67	3451	4.59109	98.602	67	3542	4.61848	101.34	67	2598	4.29229	73.1339	67	2481	4.2438	69.6719	67	2315	4.17092	64.7748
66	4664	4.90808	135.38	66	4568	4.8862	132.449			66	4006	4.74804	115.357	66	3661	4.65326	104.926	66	3712	4.66782	106.465	66	2826	4.38082	79.9036	66	2666	4.31948	75.1498	66	2505	4.25393	70.3814
65	7607	5.42291	226.538	65	7497	5.40758	223.092			65	6284	5.22184	185.275	65	6026	5.17772	177.278	65	6117	5.19349	180.097	65	4669	4.90921	135.533	65	4198	4.7973	121.183	65	4052	4.76005	116.752
64	5298	5.04222	154.813	64	5289	5.04043	154.536			64	4407	4.84844	127.541	64	4319	4.82721	124.862	64	4394	4.84533	127.145	64	3454	4.59201	98.6922	64	3097	4.47719	87.9871	64	2951	4.42637	83.6273
63	5442	5.07044	159.245	63	5548	5.09074	162.511			63	4602	4.894	133.487	63	4483	4.86643	129.856	63	4521	4.87531	131.015	63	3584	4.63089	102.605	63	3318	4.54973	94.6069	63	3201	4.51195	91.0993
62	5815	5.14021	170.752	62	5771	5.13222	169.392			62	4780	4.93394	138.926	62	4792	4.93658	139.293	62	4761	4.92975	138.345	62	3760	4.68134	107.915	62	3411	4.57882	97.3996	62	3454	4.59201	98.6922
61	5916	5.15833	173.874	61	5913	5.1578	173.781			61	5017	4.98487	146.184	61	5038	4.98926	146.828	61	5048	4.99135	147.135	61	4089	4.76962	117.874	61	3562	4.62441	101.942	61	3473	4.59778	99.2636
60	6170	5.20257	181.739	60	6176	5.2036	181.925			60	5225	5.02762	152.569	60	5261	5.03484	153.676	60	5379	5.05819	157.305	60	4281	4.81791	123.706	60	3868	4.71114	111.179	60	3655	4.65153	104.745
59	6444	5.2483	190.243	59	6046	5.18121	177.897			59	5481	5.07796	160.446	59	5438	5.06967	159.121	59	5457	5.07334	159.707	59	4374	4.84053	126.536	59	4095	4.77116	118.056	59	3882	4.71494	111.603
58	6666	5.28395	197.146	58	6327	5.22902	186.609			58	5604	5.10131	164.237	58	5614	5.10319	164.546	58	5536	5.08846	162.141	58	4602	4.894	133.487	58	4301	4.82281	124.314	58	4075	4.76601	117.449
57	6595	5.27268	194.937	57	6622	5.27698	195.777			57	5833	5.14346	171.308	57	5750	5.12838	168.743	57	5649	5.10973	165.626	57	4652	4.90537	135.013	57	4401	4.847	127.358	57	4298	4.82208	124.223
56	6670	5.28458	197.271	56	6841	5.31122	202.597			56	5915	5.15815	173.843	56	5845	5.14562	171.679	56	5828	5.14256	171.153	56	4782	4.93438	138.987	56	4620	4.89811	134.036	56	4533	4.8781	131.381
55	6772	5.30055	200.447	55	6823	5.30844	202.036			55	6148	5.19881	181.057	55	6132	5.19607	180.561	55	6013	5.17545	176.876	55	4932	4.96688	143.579	55	4762	4.92997	138.375	55	4621	4.89834	134.067
54	6679	5.286	197.551	54	6989	5.33374	207.212			54	6183	5.20479	182.142	54	6281	5.22134	185.182	54	6072	5.18572	178.703	54	5262	5.03504	153.706	54	4964	4.97369	144.559	54	4610	4.89583	133.731
53	6592	5.2722	194.844	53	6751	5.29728	199.793			53	6453	5.24977	190.522	53	6315	5.22702	186.237	53	6115	5.19315	180.035	53	5367	5.05584	156.936	53	4851	4.94946	141.098	53	4721	4.92087	137.122
52	6590	5.27188	194.781	52	6695	5.28851	198.049			52	6132	5.19607	180.561	52	6303	5.22502	185.864	52	6035	5.17929	177.557	52	5382	5.05877	157.397	52	4975	4.97602	144.896	52	5008	4.98298	145.908
51	6500	5.25741	191.983	51	6668	5.28426	197.208			51	6226	5.21208	183.476	51	6160	5.20087	181.429	51	6230	5.21276	183.6	51	5498	5.08122	160.97	51	5156	5.01363	150.449	51	4928	4.96603	143.456
50	6387	5.23895	188.472	50	6538	5.26354	193.164			50	6105	5.19143	179.725	50	6310	5.22619	186.082	50	6112	5.19263	179.942	50	5284	5.03943	154.383	50	5203	5.02318	151.893	50	5042	4.9901	146.951
49	6037	5.17964	177.619	49	6274	5.22016	184.964			49	5900	5.15548	173.379	49	6262	5.21815	184.592	49	5820	5.14111	170.906	49	5516	5.08466	161.524	49	4876	4.95487	141.864	49	4902	4.96046	142.66
48	5912	5.15762	173.75	48	5952	5.16472	174.988			48	5761	5.13039	169.083	48	5954	5.16507	175.05	48	5604	5.10131	164.237	48	5482	5.07815	160.477	48	4957	4.9722	144.345	48	4923	4.96496	143.303
47	5544	5.08998	162.387	47	5660	5.11178	165.965			47	5604	5.10131	164.237	47	5600	5.10056	164.114	47	5245	5.03164	153.184	47	5208	5.02419	152.047	47	4997	4.98066	145.571	47	4948	4.97029	144.069
46	5189	5.02034	151.463	46	5340	5.05053	156.105			46	5119	5.00605	149.313	46	5323	5.04717	155.582	46	5188	5.02014	151.432	46	5164	5.01526	150.695	46	4862	4.95184	141.435	46	5130	5.00831	149.651
45	4783	4.9346	139.017	45	4831	4.94511	140.486			45	4990	4.97919	145.356	45	5061	4.99406	147.534	45	4851	4.94946	141.098	45	4879	4.95551	141.955	45	4900	4.96003	142.598	45	4949	4.9705	144.1
44	4383	4.84269	126.81	44	4438	4.85581	128.485			44	4474	4.86431	129.582	44	4692	4.91438	136.235	44	4427	4.8532	128.15	44	4803	4.93899	139.629	44	4778	4.9335	138.864	44	4873	4.95422	141.772
43	5716	5.12214	167.694	43	5841	5.1449	171.555			43	6045	5.18103	177.866	43	6383	5.23829	188.348	43	5861	5.1485	172.173	43	6761	5.29884	200.104	43	6670	5.28458	197.271	43	6788	5.30303	200.945
42	3357	4.56203	95.7775	42	3376	4.56797	96.3481			42	3463	4.59474	98.9629	42	3803	4.69331	109.214	42	3466	4.59566	99.0531	42	4320	4.82745	124.892	42	4003	4.74725	115.267	42	4244	4.80877	122.581
41	2919	4.4149	82.6732	41	2934	4.42029	83.1204			41	3106	4.48024	88.2562	41	3374	4.56734	96.2881	41	3021	4.45104	85.7162	41	4079	4.76704	117.571	41	3674	4.65699	105.319	41	3845	4.70487	110.484
40	2534	4.26604	71.2391	40	2629	4.30478	74.0526			40	2727	4.34329	76.9604	40	2946	4.42459	83.4782	40	2745	4.35022	77.4951	40	3611	4.63879	103.419	40	3428	4.58405	97.9105	40	3541	4.61819	101.31
39	2167	4.10139	60.4241	39	2224	4.12871	62.0979			39	2509	4.25561	70.4997	39	2517	4.25896	70.7362	39	2497	4.25056	70.1448	39	3244	4.52599	92.3877	39	3073	4.469	87.2697	39	3265	4.53278	93.0172
38	1765	3.88544	48.6885	38	1815	3.91484	50.1411			38	2046	4.04092	56.8787	38	2257	4.14421	63.068	38	2087	4.0618	58.0788	38	2978	4.43596	84.4327	38	2755	4.35404	77.7923	38	2960	4.42957	83.8957
37	1479	3.6994	40.4229	37	1630	3.8017	44.7774			37	1678	3.83225	46.1661	37	1883	3.95355	52.1201	37	1781	3.89494	49.1531	37	2681	4.32539	75.5948	37	2555	4.27473	71.8606	37	2880	4.40074	81.5112
36	1208	3.48639	32.6678	36	1304	3.56687	35.4055			36	1509	3.72053	41.2862	36	1632	3.80299	44.8352	36	1486	3.70436	40.6242	36	2363	4.19251	66.189	36	2165	4.10042	60.3654	36	2505	4.25393	70.3814
35	970	3.25547	25.9317	35	1077	3.36559	28.9505			35	1303	3.56606	35.3769	35	1334	3.5908	36.2632	35	1198	3.47764	32.3833	35	2092	4.06432	58.2253	35	1900	3.96301	52.6154	35	2319	4.17273	64.8926
34	768	3.00972	20.2818	34	927	3.20775	24.7233			34	1091	3.37918	29.3467	34	1146	3.43094	30.9057	34	999	3.28647	26.7482	34	1858	3.93948	51.3921	34	1655	3.81772	45.5004	34	1931	3.98004	53.5192
33	630	2.80128	16.4656	33	726	2.95054	19.1162			33	946	3.2291	25.2569	33	916	3.19519	24.4147	33	862	3.13124	22.9024	33	1522	3.72956	41.6606	33	1437	3.66908	39.2157	33	1678	3.83225	46.1661
32	522	2.60337	13.5092	32	517	2.59324	13.373			32	698	2.90915	18.3411	32	766	3.00698	20.2262	32	670	2.86606	17.5676	32	1346	3.60023	36.6066	32	1195	3.475	32.2979	32	1431	3.66467	39.0434
31	422	2.37956	10.8002	31	393	2.30464	10.0205			31	546	2.65068	14.1636	31	658	2.84704	17.2367	31	532	2.62334	13.7817	31	1169	3.45185	31.5588	31	999	3.28647	26.7482	31	1353	3.60569	36.807
30	368	2.23547	9.35084	30	301	2.02396	7.56826			30	465	2.48168	11.9613	30	545	2.64875	14.1363	30	441	2.42591	11.3125	30	912	3.19058	24.3025	30	866	3.13611	23.0142	30	1142	3.42726	30.7922
29	261	1.8739	6.51366	29	239	1.78123	5.93716			29	396	2.31264	10.1011	29	481	2.51728	12.3949	29	377	2.26089	9.59167	29	676	2.87544	17.7333	29	801	3.054	21.2	29	986	3.27268	26.3821
28	209	1.64007	5.15554	28	197	1.57784	4.8445			28	342	2.15835	8.65688	28	371	2.24401	9.43108	28	290	1.98478	7.27747	28	635	2.80959	16.6032	28	676	2.87544	17.7333	28	818	3.0761	21.6738
27	152	1.30493	3.68744	27	188	1.52863	4.61186			27	255	1.84943	6.35617	27	276	1.93271	6.90821	27	218	1.68444	5.38945	27	525	2.6094	13.5909	27	504	2.56644	13.0194	27	656	2.84384	17.1815
26	124	1.09066	2.97625	26	140	1.21838	3.38172			26	178	1.47111	4.35406	26	239	1.78123	5.93716	26	187	1.52302	4.58605	26	457	2.46342	11.7449	26	440	2.42352	11.2855	26	551	2.66027	14.3001
25	103	0.895389	2.44829	25	99	0.853704	2.34833			25	186	1.51738	4.56024	25	173	1.44112	4.22544	25	181	1.4887	4.43132	25	367	2.2326	9.3241	25	345	2.16755	8.73682	25	454	2.45649	11.6637
24	87	0.717722	2.04976	24	61	0.344084	1.4107			24	160	1.35891	3.89196	24	141	1.22587	3.40715	24	122	1.07355	2.92575	24	336	2.13973	8.49712	24	306	2.0413	7.70062	24	403	2.33108	10.2891
23	69	0.473774	1.60604	23	76	0.575464	1.77795			23	98	0.84302	2.32337	23	135	1.18011	3.25474	23	103	0.895389	2.44829	23	283	1.95907	7.09272	23	249	1.82437	6.19887	23	313	2.0651	7.88612
22	61	0.344084	1.4107	22	65	0.410925	1.50821			22	98	0.84302	2.32337	22	107	0.935485	2.54845	22	114	1.00218	2.7242	22	206	1.62486	5.07769	22	173	1.44112	4.22544	22	225	1.7177	5.57172
21	70	0.488916	1.63055	21	92	0.77653	2.17392			21	93	0.787908	2.19879	21	138	1.20324	3.3309	21	136	1.18788	3.28011	21	283	1.95907	7.09272	21	242	1.79436	6.01561	21	339	2.14908	8.57699
20	47	0.0696953	1.07218	20	30	-0.40278	0.668459			20	58	0.29101	1.33778	20	69	0.473774	1.60604	20	57	0.272707	1.31352	20	156	1.33227	3.78963	20	132	1.15646	3.17866	20	161	1.36547	3.91756
19	38	-0.154004	0.857268	19	23	-0.682406	0.5054			19	37	-0.18207	0.833543	19	62	0.361196	1.43505	19	39	-0.126668	0.881026	19	133	1.1644	3.20401	19	95	0.8103	2.24858	19	131	1.14846	3.15333
18	34	-0.271058	0.762572	18	26	-0.553379	0.575003			18	39	-0.126668	0.881026	18	60	0.326688	1.38637	18	40	-0.100023	0.904816	18	116	1.02048	2.77452	18	82	0.655431	1.92597	18	88	0.729749	2.07456
17	18	-0.940373	0.390482	17	24	-0.637616	0.528551			17	37	-0.18207	0.833543	17	45	0.0239316	1.02422	17	28	-0.475388	0.621644	17	80	0.629445	1.87657	17	89	0.741641	2.09938	17	95	0.8103	2.24858
16	16	-1.06433	0.34496	16	29	-0.438458	0.64503			16	37	-0.18207	0.833543	16	40	-0.100023	0.904816	16	36	-0.210905	0.809851	16	71	0.503844	1.65507	16	61	0.344084	1.4107	16	90	0.7534	2.12421
15	16	-1.06433	0.34496	15	30	-0.40278	0.668459			15	22	-0.729187	0.482301	15	34	-0.271058	0.762572	15	26	-0.553379	0.575003	15	69	0.473774	1.60604	15	58	0.29101	1.33778	15	55	0.235117	1.26506
14	23	-0.682406	0.5054	14	37	-0.18207	0.833543			14	24	-0.637616	0.528551	14	33	-0.302475	0.738987	14	31	-0.368272	0.691929	14	55	0.235117	1.26506	14	58	0.29101	1.33778	14	62	0.361196	1.43505
13	25	-0.594655	0.551753	13	34	-0.271058	0.762572			13	38	-0.154004	0.857268	13	41	-0.0740368	0.928638	13	18	-0.940373	0.390482	13	47	0.0696953	1.07218	13	58	0.29101	1.33778	13	51	0.155653	1.16842
12	19	-0.883472	0.413345	12	49	0.113552	1.12025			12	33	-0.302475	0.738987	12	36	-0.210905	0.809851	12	19	-0.883472	0.413345	12	47	0.0696953	1.07218	12	45	0.0239316	1.02422	12	62	0.361196	1.43505
11	23	-0.682406	0.5054	11	34	-0.271058	0.762572			11	32	-0.33486	0.715439	11	43	-0.023913	0.976371	11	32	-0.33486	0.715439	11	36	-0.210905	0.809851	11	62	0.361196	1.43505	11	48	0.0918519	1.0962
10	37	-0.18207	0.833543	10	44	0.000281171	1.00028			10	45	0.0239316	1.02422	10	35	-0.240552	0.786194	10	38	-0.154004	0.857268	10	59	0.309	1.36206	10	66	0.426993	1.53264	10	56	0.25408	1.28928
9	54	0.215807	1.24086	9	53	0.196135	1.21669			9	51	0.155653	1.16842	9	50	0.134813	1.14432	9	46	0.0470622	1.04819	9	63	0.378035	1.45941	9	66	0.426993	1.53264	9	55	0.235117	1.26506
8	67	0.442819	1.55709	8	58	0.29101	1.33778			8	96	0.82132	2.2735	8	66	0.426993	1.53264	8	66	0.426993	1.53264	8	86	0.705555	2.02497	8	88	0.729749	2.07456	8	73	0.53308	1.70417
7	102	0.885121	2.42328	7	71	0.503844	1.65507			7	110	0.964586	2.6237	7	127	1.11582	3.05208	7	60	0.326688	1.38637	7	119	1.04735	2.85009	7	115	1.01137	2.74936	7	109	0.954975	2.5986
6	131	1.14846	3.15333	6	94	0.799163	2.22368			6	115	1.01137	2.74936	6	121	1.06489	2.90052	6	129	1.13227	3.10268	6	153	1.31183	3.71297	6	118	1.03847	2.82489	6	155	1.3255	3.76407
5	130	1.14039	3.128	5	124	1.09066	2.97625			5	191	1.54529	4.68934	5	167	1.40398	4.07136	5	183	1.50026	4.48287	5	223	1.70831	5.51961	5	228	1.73164	5.64993	5	241	1.79	5.98945
4	380	2.26924	9.67201	4	353	2.19167	8.95016			4	514	2.58712	13.2914	4	549	2.65644	14.2455	4	548	2.65452	14.2182	4	752	2.98757	19.8374	4	687	2.89243	18.0371	4	674	2.87232	17.678
3	386	2.28572	9.8328	3	319	2.08509	8.04529			3	478	2.5107	12.3135	3	541	2.64099	14.0271	3	512	2.58301	13.237	3	705	2.91965	18.5348	3	702	2.91516	18.4518	3	687	2.89243	18.0371
2	1322	3.58129	35.92	2	1371	3.6196	37.3225			2	1571	3.7629	43.0733	2	1622	3.79653	44.5461	2	1702	3.84719	46.8613	2	2303	4.16545	64.4215	2	2185	4.11009	60.9525	2	2212	4.12302	61.7454
1	0	#NUM!	#NUM!	1	0	#NUM!	#NUM!			1	0	#NUM!	#NUM!	1	0	#NUM!	#NUM!	1	0	#NUM!	#NUM!	1	0	#NUM!	#NUM!	1	0	#NUM!	#NUM!	1	0	#NUM!	#NUM!
				110.435	2828
				110.435	2828
				110.435	2828
				110.435	2828
				110.435	2828
				110.435	2828
				110.435	2828
				110.435	2828
				110.435	2828
				110.435	2828
				110.435	2828
				110.435	2828
				110.435	2828
				110.435	2828
				110.435	2828
				110.435	2828
				110.435	2828
				110.435	2828
				110.435	2828
				110.435	2828
				110.435	2828
				110.435	2828
				110.435	2828
				110.435	2828
				110.435	2828
				110.435	2828
				110.435	2828
				110.435	2828
				16.1558	2834
				16.1558	2834
				79.03	2835
				79.03	2835
				5636.26	2836
				5636.26	2836
				5636.26	2836
				5636.26	2836
				462.947	2839
				462.947	2839
				462.947	2839
				462.947	2839
				332.935	2840
				332.935	2840
				3931.42	2842
				3931.42	2842
				49.9777	2845
				49.9777	2845
				49.9777	2845
				142.605	2849
				142.605	2849
				142.605	2849
				142.605	2849
				142.605	2849
				22.182	2852
				22.182	2852
				179.274	2855
				179.274	2855
				206.85	2857
				206.85	2857
				206.85	2857
				206.85	2857
				206.85	2857
				44179.6	2858
				44179.6	2858
				12.8114	2859
				12.8114	2859
				17.2115	2861
				17.2115	2861
				17.2115	2861
				540.384	2862
				540.384	2862
				29.0324	2863
				29.0324	2863
				316.257	2871
				316.257	2871
				316.257	2871
				128.69	2874
				128.69	2874
				128.69	2874
				128.69	2874
				128.69	2874
				128.69	2874
				128.69	2874
				140.346	2877
				140.346	2877
				140.346	2877
				140.346	2877
				140.346	2877
				417.305	2878
				417.305	2878
				417.305	2878
				417.305	2878
				417.305	2878
				141.469	2880
				141.469	2880
				141.469	2880
				34.032	2881
				34.032	2881
				515.634	2883
				515.634	2883
				111.837	2885
				111.837	2885
				10.0822	2886
				10.0822	2886
				367.197	2887
				367.197	2887
				367.197	2887
				367.197	2887
				367.197	2887
				367.197	2887
				367.197	2887
				367.197	2887
				367.197	2887
				367.197	2887
				169.098	2888
				169.098	2888
				169.098	2888
				169.098	2888
				169.098	2888
				169.098	2888
				169.098	2888
				169.098	2888
				169.098	2888
				169.098	2888
				169.098	2888
				169.098	2888
				169.098	2888
				169.098	2888
				169.098	2888
				169.098	2888
				169.098	2888
				169.098	2888
				169.098	2888
				169.098	2888
				169.098	2888
				169.098	2888
				169.098	2888
				169.098	2888
				169.098	2888
				169.098	2888
				169.098	2888
				169.098	2888
				169.098	2888
				169.098	2888
				169.098	2888
				169.098	2888
				169.098	2888
				169.098	2888
				169.098	2888
				169.098	2888
				169.098	2888
				169.098	2888
				169.098	2888
				169.098	2888
				169.098	2888
				169.098	2888
				169.098	2888
				169.098	2888
				169.098	2888
				169.098	2888
				169.098	2888
				169.098	2888
				169.098	2888
				123.622	2890
				123.622	2890
				123.622	2890
				76.3352	2895
				76.3352	2895
				389.668	2902
				389.668	2902
				389.668	2902
				389.668	2902
				389.668	2902
				389.668	2902
				389.668	2902
				389.668	2902
				389.668	2902
				217.798	2903
				217.798	2903
				217.798	2903
				217.798	2903
				217.798	2903
				217.798	2903
				217.798	2903
				217.798	2903
				217.798	2903
				185.883	2905
				185.883	2905
				163.166	2906
				163.166	2906
				163.166	2906
				163.166	2906
				163.166	2906
				163.166	2906
				163.166	2906
				163.166	2906
				163.166	2906
				24.93	2907
				24.93	2907
				36.3976	2908
				36.3976	2908
				155.661	2918
				155.661	2918
				155.661	2918
				155.661	2918
				155.661	2918
				155.661	2918
				261.327	2919
				261.327	2919
				261.327	2919
				261.327	2919
				261.327	2919
				261.327	2919
				261.327	2919
				261.327	2919
				261.327	2919
				261.327	2919
				261.327	2919
				261.327	2919
				261.327	2919
				261.327	2919
				261.327	2919
				261.327	2919
				261.327	2919
				261.327	2919
				261.327	2919
				261.327	2919
				261.327	2919
				261.327	2919
				261.327	2919
				261.327	2919
				261.327	2919
				117.53	2922
				117.53	2922
				117.53	2922
				605.417	2923
				605.417	2923
				94.3621	2924
				94.3621	2924
				41.9303	2925
				41.9303	2925
				41.9303	2925
				9.96201	2931
				9.96201	2931
				9.96201	2931
				9.96201	2931
				350.629	2936
				350.629	2936
				350.629	2936
				350.629	2936
				350.629	2936
				350.629	2936
				350.629	2936
				350.629	2936
				350.629	2936
				350.629	2936
				350.629	2936
				350.629	2936
				350.629	2936
				350.629	2936
				350.629	2936
				350.629	2936
				350.629	2936
				350.629	2936
				53.3977	2942
				53.3977	2942
				53.3977	2942
				12.0855	2952
				12.0855	2952
				69.34	2958
				69.34	2958
				69.34	2958
				96.2954	2959
				96.2954	2959
				96.2954	2959
				40.7866	2963
				40.7866	2963
				27.0283	2965
				27.0283	2965
				27.0283	2965
				25.0962	2966
				25.0962	2966
				7.11866	2981
				7.11866	2981
				7.11866	2981
				63.8269	2982
				63.8269	2982
				21.1038	2992
				21.1038	2992
				21.1038	2992
				125.365	2993
				125.365	2993
				125.365	2993
				125.365	2993
				467.166	2994
				467.166	2994
				467.166	2994
				12.2595	2996
				12.2595	2996
				12.2595	2996
				36.7327	2997
				36.7327	2997
				36.7327	2997
				36.7327	2997
				86.5384	3002
				86.5384	3002
				86.5384	3002
				86.5384	3002
				86.5384	3002
				86.5384	3002
				86.5384	3002
				86.5384	3002
				86.5384	3002
				86.5384	3002
				86.5384	3002
				86.5384	3002
				86.5384	3002
				86.5384	3002
				86.5384	3002
				86.5384	3002
				86.5384	3002
				86.5384	3002
				86.5384	3002
				98.649	3003
				98.649	3003
				98.649	3003
				98.649	3003
				98.649	3003
				98.649	3003
				98.649	3003
				98.649	3003
				98.649	3003
				98.649	3003
				98.649	3003
				98.649	3003
				98.649	3003
				98.649	3003
				98.649	3003
				98.649	3003
				98.649	3003
				98.649	3003
				8.44786	3004
				8.44786	3004
				463.37	3012
				463.37	3012
				463.37	3012
				47.6934	3013
				47.6934	3013
				47.6934	3013
				47.6934	3013
				1029.08	3014
				1029.08	3014
				1029.08	3014
				1029.08	3014
				1029.08	3014
				4294.7	3017
				4294.7	3017
				49.933	3022
				49.933	3022
				200.509	3024
				200.509	3024
				12.5966	3025
				12.5966	3025
				44179.6	3031
				44179.6	3031
				49.5978	3033
				49.5978	3033
				174.274	3034
				174.274	3034
				174.274	3034
				76.8253	3037
				76.8253	3037
				8890.56	3039
				8890.56	3039
				52.502	3041
				52.502	3041
				165.121	3042
				165.121	3042
				165.121	3042
				185.679	3043
				185.679	3043
				185.679	3043
				71.6831	3044
				71.6831	3044
				71.6831	3044
				386.071	3045
				386.071	3045
				386.071	3045
				134.635	3051
				134.635	3051

## Sheet: Effect of gas-liquid contact
RECORDED DATA
TIME	OXYGEN	EVENT MARKERS
Time	Oxygen 1	Type	signal
0	256.243	Start	All
1	256.265				event 1	N2 bubbling	29	0
2	256.291						29	1000
3	256.295				event 2	Sample injection	262	0
4	256.311						262	1000
5	256.335				event 3	Lifting a lid	405	0
6	256.343						405	1000
7	256.373
8	256.39
9	256.399
10	256.415
11	256.412
12	256.427
13	256.428
14	256.435
15	256.457
16	256.473
17	256.488
18	256.503
19	256.52
20	256.517
21	256.531
22	256.525
23	256.521
24	256.534
25	256.538
26	256.545
27	256.523
28	256.532
29	256.522		1
30	256.496
31	256.446
32	256.448
33	256.413
34	256.337
35	255.8
36	254.714
37	252.892
38	250.33
39	246.998
40	242.918
41	238.3
42	232.66
43	227.153
44	221.386
45	215.408
46	209.268
47	203.08
48	196.866
49	190.687
50	184.509
51	178.389
52	172.36
53	166.326
54	160.494
55	154.759
56	149.168
57	143.768
58	138.54
59	133.374
60	128.375
61	123.527
62	118.797
63	114.231
64	109.814
65	105.554
66	101.442
67	97.0727
68	93.2363
69	89.5343
70	85.9474
71	82.4807
72	79.1475
73	75.8904
74	72.7801
75	69.8041
76	66.9923
77	64.3432
78	61.7926
79	59.3522
80	56.9824
81	54.7093
82	52.5069
83	50.4007
84	48.3805
85	46.4321
86	44.5629
87	42.7926
88	41.0824
89	39.4335
90	37.8392
91	36.3269
92	34.7548
93	33.3856
94	32.0824
95	30.8125
96	29.5909
97	28.4471
98	27.3572
99	26.3341
100	25.3614
101	24.4234
102	23.5169
103	22.6544
104	21.8389
105	21.048
106	20.2824
107	19.5482
108	18.824
109	18.1302
110	17.4433
111	16.7879
112	16.1434
113	15.5328
114	14.9354
115	14.3681
116	13.8134
117	13.2162
118	12.7161
119	12.2823
120	11.8577
121	11.463
122	11.0772
123	10.714
124	10.3492
125	10.0058
126	9.66248
127	9.31184
128	8.96639
129	8.63453
130	8.31262
131	8.01341
132	7.71687
133	7.42761
134	7.15587
135	6.89577
136	6.64827
137	6.43035
138	6.21817
139	6.02323
140	5.81961
141	5.6384
142	5.45579
143	5.30892
144	5.14285
145	4.97944
146	4.83075
147	4.68094
148	4.5265
149	4.3687
150	4.22869
151	4.11322
152	4.00713
153	3.90468
154	3.77827
155	3.6635
156	3.52447
157	3.3996
158	3.27347
159	3.15435
160	3.03958
161	2.93769
162	2.8459
163	2.75677
164	2.66904
165	2.57892
166	2.49372
167	2.39688
168	2.31251
169	2.22997
170	2.15597
171	2.07314
172	2.00854
173	1.96369
174	1.91492
175	1.87666
176	1.82089
177	1.75964
178	1.69392
179	1.64795
180	1.58685
181	1.52743
182	1.46688
183	1.4275
184	1.3814
185	1.34033
186	1.2903
187	1.24097
188	1.19585
189	1.16165
190	1.14553
191	1.11204
192	1.08625
193	1.05318
194	1.02151
195	0.98563
196	0.941065
197	0.895798
198	0.854736
199	0.81942
200	0.79994
201	0.784524
202	0.758878
203	0.732811
204	0.694972
205	0.658955
206	0.622798
207	0.601356
208	0.571506
209	0.537591
210	0.523997
211	0.493025
212	0.462754
213	0.431923
214	0.396607
215	0.376286
216	0.357506
217	0.358067
218	0.357787
219	0.353442
220	0.342511
221	0.315043
222	0.291078
223	0.273841
224	0.247354
225	0.227874
226	0.213018
227	0.188914
228	0.176861
229	0.153738
230	0.130474
231	0.115058
232	0.090253
233	0.063906
234	0.050171
235	0.042744
236	0.048209
237	0.069371
238	0.066428
239	0.067129
240	0.080162
241	0.077499
242	0.06839
243	0.054796
244	0.035036
245	0.012193
246	0
247	0
248	0
249	0
250	0
251	0
252	0
253	0
254	0
255	0
256	0
257	0
258	0
259	0
260	0
261	0
262	0		1
263	0
264	0
265	0
266	0
267	1.56638
268	4.73041
269	8.54568
270	13.2754
271	18.3892
272	23.1159
273	27.0208
274	30.2029
275	32.6502
276	34.6392
277	36.2346
278	37.5794
279	38.6731
280	39.682
281	40.5499
282	41.3054
283	41.9866
284	42.593
285	43.1483
286	43.6361
287	44.0725
288	44.4817
289	44.8411
290	45.17
291	45.5639
292	45.7629
293	45.9569
294	46.2306
295	46.4478
296	46.6364
297	46.8423
298	46.9572
299	47.0807
300	47.2421
301	47.3694
302	47.4819
303	47.5921
304	47.6969
305	47.7891
306	47.8798
307	47.9661
308	48.0411
309	48.1029
310	48.1839
311	48.2416
312	48.2946
313	48.361
314	48.407
315	48.4608
316	48.516
317	48.5532
318	48.586
319	48.6319
320	48.6818
321	48.7296
322	48.7585
323	48.7829
324	48.8181
325	48.8434
326	48.8722
327	48.8978
328	48.9269
329	48.9539
330	48.9711
331	48.9932
332	49.0144
333	49.0402
334	49.0625
335	49.0856
336	49.1073
337	49.1174
338	49.1415
339	49.1564
340	49.1652
341	49.1915
342	49.2067
343	49.2162
344	49.228
345	49.2465
346	49.2622
347	49.2737
348	49.2867
349	49.2945
350	49.2952
351	49.3119
352	49.3304
353	49.3419
354	49.3555
355	49.3678
356	49.3768
357	49.3915
358	49.3914
359	49.4072
360	49.4058
361	49.4183
362	49.4245
363	49.4333
364	49.4396
365	49.4456
366	49.4577
367	49.4822
368	49.5178
369	49.4973
370	49.4986
371	49.4996
372	49.5147
373	49.4626
374	49.5172
375	49.5189
376	49.5362
377	49.5335
378	49.5486
379	49.5561
380	49.5584
381	49.5685
382	49.5625
383	49.561
384	49.5751
385	49.5782
386	49.5823
387	49.5932
388	49.5994
389	49.6027
390	49.6131
391	49.6226
392	49.6229
393	49.623
394	49.619
395	49.6347
396	49.6278
397	49.6368
398	49.6368
399	49.6413
400	49.657
401	49.7297
402	49.7066
403	49.669
404	49.6721
405	49.6902		1
406	49.6684
407	49.6771
408	49.6902
409	49.6738
410	49.6816
411	49.6882
412	49.6682
413	49.6652
414	49.6563
415	49.6386
416	49.6114
417	49.516
418	49.5668
419	49.5391
420	49.5081
421	49.4773
422	49.4403
423	49.4085
424	49.3624
425	49.3137
426	49.2612
427	49.2085
428	49.1573
429	49.109
430	49.0637
431	48.999
432	48.9464
433	48.8863
434	48.8272
435	48.8133
436	48.7431
437	48.6841
438	48.6353
439	48.5549
440	48.511
441	48.4947
442	48.4587
443	48.4021
444	48.3601
445	48.3184
446	48.2746
447	48.2346
448	48.1877
449	48.147
450	48.1079
451	48.056
452	48.0311
453	47.9912
454	47.9549
455	47.9106
456	47.8684
457	47.8282
458	47.7925
459	47.7467
460	47.6977
461	47.6596
462	47.625
463	47.5772
464	47.5369
465	47.4931
466	47.458
467	47.42
468	47.3767
469	47.3349
470	47.2934
471	47.2613
472	47.2112
473	47.1635
474	47.1191
475	47.0699
476	47.0172
477	46.986
478	46.9386
479	46.894
480	46.8636
481	46.8237
482	46.7795
483	46.7449
484	46.7123
485	46.6762
486	46.6427
487	46.6015
488	46.5623
489	46.5144
490	46.4757
491	46.4393
492	46.4009
493	46.3653
494	46.3239
495	46.2875
496	46.2488
497	46.2121
498	46.1726
499	46.1347
500	46.0885
501	46.048
502	46.0073
503	45.9769
504	45.9469
505	45.9104
506	45.8774
507	45.8431
508	45.7991
509	45.7719
510	45.7334
511	45.6971
512	45.6542
513	45.626
514	45.5949
515	45.5498
516	45.5171
517	45.4821
518	45.4423
519	45.4138
520	45.3777
521	45.3408
522	45.2961
523	45.2628
524	45.2354
525	45.1934
526	45.1613
527	45.1233
528	45.0881
529	45.0495
530	45.0209
531	44.9785
532	44.9543
533	44.9019
534	44.852
535	44.8095
536	44.7652
537	44.7252
538	44.6988
539	44.6578
540	44.6188
541	44.5791
542	44.5489
543	44.5079
544	44.4771
545	44.4377
546	44.3909
547	44.3623
548	44.3239
549	44.2845
550	44.2649
551	44.2295
552	44.2002
553	44.1653
554	44.1296
555	44.1127
556	44.0703
557	44.0316
558	44.0027
559	43.9642
560	43.9212
561	43.8832
562	43.8573
563	43.8127
564	43.7726
565	43.7213
566	43.6749
567	43.6399
568	43.6053
569	43.5714
570	43.5374
571	43.493
572	43.4545
573	43.4197
574	43.3761
575	43.3466
576	43.3107
577	43.2768
578	43.2436
579	43.2169
580	43.1997
581	43.1666
582	43.1351
583	43.1124
584	43.0779
585	43.0458
586	43.0146
587	42.9685
588	42.939
589	42.906
590	42.8631
591	42.8307
592	42.7969
593	42.7651
594	42.7333
595	42.6984
596	42.6784
597	42.6376
598	42.6091
599	42.571
600	42.5284
601	42.5002
602	42.4616
603	42.4293
604	42.4026
605	42.3623
606	42.338
607	42.3098
608	42.2764
609	42.2456
610	42.2058
611	42.1657
612	42.1256
613	42.0833
614	42.0522
615	42.012
616	41.9778
617	41.9535
618	41.9136
619	41.8887
620	41.843		1
621	41.8023
622	41.7613
623	41.7266
624	41.6892
625	41.6549
626	41.6285
627	41.6119
628	41.5774
629	41.5404
630	41.5091
631	41.4738
632	41.4499
633	41.4141
634	41.3711
635	41.3417
636	41.3209
637	41.2731
638	41.2283
639	41.1905
640	41.1462
641	41.123
642	41.081
643	40.9735
644	41.0011
645	40.9909
646	40.9623
647	40.9278
648	40.895
649	40.8622
650	40.8324
651	40.8065
652	40.7765
653	40.7406
654	40.7134
655	40.6722
656	40.6501
657	40.6309
658	40.6079
659	40.578
660	40.5487
661	40.527
662	40.4953
663	40.4637
664	40.4335
665	40.4124
666	40.3821
667	40.366
668	40.3458
669	40.3266
670	40.3057
671	40.2861
672	40.2734
673	40.2544
674	40.225
675	40.2116
676	40.1891
677	40.1789
678	40.1498
679	40.1341
680	40.1156
681	40.1014
682	40.07
683	40.0536
684	40.0323
685	40.0162
686	39.9987
687	39.9826
688	39.9614
689	39.9458
690	39.9237
691	39.8943
692	39.8741
693	39.862
694	39.8273
695	39.8193
696	39.8015
697	39.7845
698	39.7585
699	39.7264
700	39.7163
701	39.6894
702	39.6577
703	39.6419
704	39.6258
705	39.6033
706	39.5834
707	39.5602
708	39.5412
709	39.5302
710	39.4971
711	39.4705
712	39.4509
713	39.4343
714	39.408
715	39.3961
716	39.3725
717	39.3613
718	39.3396
719	39.3263
720	39.3093
721	39.2924
722	39.2723
723	39.2575
724	39.237
725	39.2123
726	39.1948
727	39.1746
728	39.1605
729	39.1323
730	39.1194
731	39.0936
732	39.0868
733	39.0662
734	39.0506
735	39.0293
736	39.0135
737	39.0016
738	38.9818
739	38.9609	Stop	All
							酸素放出能	酸素放出能	酸素放出能	酸素放出能	酸素放出能
							10秒	30秒	10nmol/mL	30nmol/mL	50nmol/mL
							0	0	0	0	0
							0	0		-	-
							0	0

## Sheet: Effect of gas-liquid contac_2
RECORDED DATA
TIME	OXYGEN	EVENT MARKERS
Time	Oxygen 1	Type	signal
0	255.964	Start	All
1	255.964				event 1	N2 bubbling	31	0
2	255.958						31	1000
3	255.952				event 2	Sample injection	251	0
4	255.956						251	1000
5	255.971				event 3	Lifting a lid	416	0
6	255.963						416	1000
7	255.955
8	255.946
9	255.948
10	255.94
11	255.919
12	255.92
13	255.923
14	255.933
15	255.932
16	255.926
17	255.915
18	255.907
19	255.907
20	255.901
21	255.882
22	255.876
23	255.864
24	255.858
25	255.844
26	255.836
27	255.819
28	255.818
29	255.823
30	255.824
31	255.81		1
32	255.783
33	255.788
34	255.768
35	255.682
36	255.518
37	254.931
38	253.757
39	251.817
40	249.09
41	245.613
42	241.518
43	236.896
44	231.837
45	226.407
46	220.684
47	214.712
48	208.503
49	202.147
50	195.695
51	189.299
52	182.915
53	176.551
54	170.236
55	164.06
56	158.043
57	152.192
58	146.505
59	140.987
60	135.606
61	130.452
62	125.003
63	120.221
64	115.599
65	111.105
66	106.74
67	102.474
68	98.3228
69	94.3067
70	90.4361
71	86.7071
72	83.1612
73	79.752
74	76.454
75	73.2717
76	70.1893
77	67.2503
78	64.4572
79	61.841
80	59.3232
81	56.928
82	54.6099
83	52.3815
84	50.2509
85	48.225
86	46.2823
87	44.2471
88	42.4752
89	40.7766
90	39.1397
91	37.5648
92	36.0658
93	34.6284
94	33.2558
95	31.9477
96	30.6926
97	29.484
98	28.3292
99	27.2142
100	26.1502
101	25.1432
102	24.1675
103	23.2184
104	22.3117
105	21.442
106	20.6048
107	19.7985
108	19.0098
109	18.2816
110	17.5792
111	16.9055
112	16.1933
113	15.574
114	14.9979
115	14.4162
116	13.8667
117	13.3434
118	12.8416
119	12.35
120	11.8908
121	11.4413
122	11.0088
123	10.5981
124	10.203
125	9.84285
126	9.49011
127	9.14872
128	8.80382
129	8.48135
130	8.18425
131	7.89233
132	7.61232
133	7.33792
134	7.08188
135	6.83635
136	6.57316
137	6.33926
138	6.12246
139	5.92541
140	5.71506
141	5.51073
142	5.32518
143	5.14047
144	4.96809
145	4.78016
146	4.62152
147	4.45615
148	4.29428
149	4.14307
150	3.9976
151	3.85227
152	3.72432
153	3.59384
154	3.47108
155	3.33892
156	3.22204
157	3.10026
158	2.99249
159	2.892
160	2.81563
161	2.71556
162	2.64227
163	2.57962
164	2.50675
165	2.42561
166	2.34614
167	2.26332
168	2.17293
169	2.10412
170	2.00952
171	1.93202
172	1.86335
173	1.78697
174	1.71998
175	1.66028
176	1.59834
177	1.54228
178	1.4837
179	1.43311
180	1.38098
181	1.33038
182	1.28498
183	1.23116
184	1.18646
185	1.13769
186	1.09676
187	1.05935
188	1.01408
189	0.963207
190	0.933076
191	0.895097
192	0.859361
193	0.833434
194	0.787327
195	0.750329
196	0.720619
197	0.697495
198	0.657554
199	0.627143
200	0.608784
201	0.578513
202	0.56604
203	0.543757
204	0.518531
205	0.481253
206	0.461633
207	0.44888
208	0.408519
209	0.377967
210	0.356946
211	0.332281
212	0.311399
213	0.293741
214	0.266273
215	0.23446
216	0.222828
217	0.198303
218	0.183868
219	0.159483
220	0.132996
221	0.108892
222	0.09726
223	0.078901
224	0.065868
225	0.046808
226	0.037979
227	0.014295
228	0.006026
229	0
230	0
231	0
232	0
233	0
234	0
235	0
236	0
237	0
238	0
239	0
240	0
241	0
242	0
243	0
244	0
245	0
246	0
247	0
248	0
249	0
250	0
251	0		1
252	0
253	0
254	0
255	0
256	0.32177
257	2.78199
258	7.05175
259	12.641
260	18.3186
261	23.7266
262	27.4534
263	30.412
264	32.5917
265	34.3294
266	35.6604
267	36.8021
268	37.7433
269	38.541
270	39.3166
271	39.7438
272	40.3014
273	40.8143
274	41.2402
275	41.6277
276	41.9803
277	42.289
278	42.5751
279	42.8395
280	43.0797
281	43.2572
282	43.5579
283	43.717
284	43.8814
285	44.0348
286	44.2051
287	44.3399
288	44.4723
289	44.5814
290	44.6924
291	44.7994
292	44.8888
293	44.9759
294	45.0588
295	45.1418
296	45.2178
297	45.2822
298	45.3447
299	45.4085
300	45.4619
301	45.5081
302	45.5716
303	45.6498
304	45.6805
305	45.6979
306	45.7345
307	45.7841
308	45.8163
309	45.8362
310	45.8827
311	45.9175
312	45.9409
313	45.9706
314	46
315	46.0181
316	46.0424
317	46.0635
318	46.0888
319	46.1003
320	46.1144
321	46.1542
322	46.1803
323	46.1834
324	46.1989
325	46.2168
326	46.2349
327	46.2551
328	46.2575
329	46.2663
330	46.2949
331	46.2979
332	46.3206
333	46.3318
334	46.3402
335	46.3515
336	46.3566
337	46.3643
338	46.3707
339	46.3819
340	46.3874
341	46.3981
342	46.4067
343	46.4224
344	46.4313
345	46.4373
346	46.4571
347	46.4579
348	46.4544
349	46.4715
350	46.4596
351	46.468
352	46.482
353	46.49
354	46.5001
355	46.4983
356	46.5093
357	46.5197
358	46.5303
359	46.5336
360	46.5303
361	46.5389
362	46.5463
363	46.5612
364	46.5521
365	46.5643
366	46.5702
367	46.5763
368	46.5842
369	46.5802
370	46.5816
371	46.5912
372	46.5871
373	46.5947
374	46.5992
375	46.6041
376	46.6086
377	46.614
378	46.6233
379	46.6178
380	46.6259
381	46.628
382	46.6303
383	46.6294
384	46.632
385	46.6363
386	46.6387
387	46.6434
388	46.6381
389	46.643
390	46.6584
391	46.6615
392	46.6589
393	46.6676
394	46.6645
395	46.6681
396	46.7137
397	46.6992
398	46.7097
399	46.6903
400	46.6842
401	46.6729
402	46.6861
403	46.6479
404	46.7298
405	46.6949
406	46.683
407	46.6968
408	46.7003
409	46.6975
410	46.6633
411	46.7277
412	46.7179
413	46.7211
414	46.7146
415	46.7338
416	46.7218		1
417	46.7214
418	46.7214
419	46.7317
420	46.6959
421	46.7271
422	46.7798
423	46.8102
424	46.8413
425	46.8922
426	46.9902
427	47.0912
428	47.2016
429	47.3245
430	47.4564
431	47.5988
432	47.7404
433	47.8861
434	48.0334
435	48.1689
436	48.3189
437	48.4776
438	48.6342
439	48.779
440	48.931
441	49.0758
442	49.2414
443	49.3985
444	49.5573
445	49.7127
446	49.8763
447	50.0402
448	50.1983
449	50.3648
450	50.5073
451	50.6579
452	50.8176
453	50.9655
454	51.1161
455	51.2788
456	51.4397
457	51.5881
458	51.7635
459	51.8959
460	52.0807
461	52.2364
462	52.3877
463	52.553
464	52.7097
465	52.8372
466	53.0197
467	53.1698
468	53.3759
469	53.4616
470	53.6019
471	53.7632
472	53.9147
473	54.0733
474	54.2321
475	54.3918
476	54.5516
477	54.6974
478	54.8434
479	55.0068
480	55.1593
481	55.3189
482	55.4763
483	55.626
484	55.7808
485	55.953
486	56.1121
487	56.2654
488	56.4075
489	56.5631
490	56.7014
491	56.8721
492	57.0073
493	57.1733
494	57.3223
495	57.4857
496	57.6484
497	57.795
498	57.9317
499	58.0841
500	58.2325
501	58.3903
502	58.5551
503	58.7163
504	58.8619
505	58.9974
506	59.1358
507	59.2687
508	59.4028
509	59.5327
510	59.6573
511	59.792
512	59.9334
513	60.0722
514	60.2099
515	60.3587
516	60.4916
517	60.6316
518	60.7838
519	60.9608
520	61.1155
521	61.2701
522	61.4137
523	61.572
524	61.7216
525	61.8598
526	62.014
527	62.1642
528	62.3056
529	62.4459
530	62.5866
531	62.7132
532	62.8505
533	63.0056
534	63.1653
535	63.2643
536	63.3915
537	63.5208
538	63.6283
539	63.7885
540	63.9903
541	64.1217
542	64.2427
543	64.3865
544	64.5346
545	64.6721
546	64.801
547	64.9391
548	65.077
549	65.1985
550	65.3305
551	65.4565
552	65.5998
553	65.7243
554	65.8626
555	65.9945
556	66.1422
557	66.2766
558	66.4142
559	66.5677
560	66.7084
561	66.8733
562	67.0178
563	67.1683
564	67.3086
565	67.4423
566	67.5673
567	67.6906
568	67.8353
569	67.9648
570	68.0989
571	68.2282
572	68.3516
573	68.4823
574	68.6035
575	68.7257
576	68.8627
577	68.9966
578	69.1215
579	69.2363
580	69.3768
581	69.4964
582	69.636
583	69.7691
584	69.9369
585	70.0868
586	70.2457
587	70.3972
588	70.5335
589	70.6573
590	70.7829
591	70.913
592	71.0413
593	71.1619
594	71.2964
595	71.4232
596	71.547
597	71.6836
598	71.8064
599	71.9419
600	72.0652
601	72.1985
602	72.3377
603	72.4751
604	72.6118
605	72.746
606	72.8797
607	72.9919
608	73.1233
609	73.2622
610	73.3744
611	73.5034
612	73.6312
613	73.782
614	73.8844
615	74.0293
616	74.1136
617	74.2586
618	74.3943	Stop	All
							酸素放出能	酸素放出能	酸素放出能	酸素放出能	酸素放出能
							10秒	30秒	10nmol/mL	30nmol/mL	50nmol/mL
							0	0	0	0	0
							0	0		-	-
							0	0

## Sheet: Fig. 4_statistics
Figure 4A
20℃		30℃			40℃
Novel method	DO meter 2	Novel method	DO meter 2	DO meter 3	Novel method	DO meter 2	DO meter 3
50.5	41.31	43.5	30.77	45.51	35.7	22.64	41.83
54.3	41.16	43.5	29.2	46.27	35.3	22.64	41.7
54.4	39.8	45.4	30.77	45.32	38.1	21.58	37
52.3	39.66	46.9	30.12	45.59	37.3	21.58	36.33
50.9	40.17	44.6	29.49	45.1	38.3	22.29	37.13
<20℃>							<30℃>
独立した２群の母平均の差の検定と推定							一元配置分散分析法								多重比較検定の結果
															Tukey-Kramer法								Bonferroni/Dunn法
																	危険率5%	危険率1%		0.05	0.01				危険率5%	危険率1%		0.05	0.01
	データ数	平均値	不偏分散	標準偏差	標準誤差			データ数	平均値	不偏分散	標準偏差	標準誤差				平均値の差	棄却値	棄却値	検定統計量	基準点	基準点			平均値の差	棄却値	棄却値	検定統計量	基準点	基準点
Novel method	5	52.48	3.362	1.83358	0.82
DO meter 2	5	40.42	0.59105	0.768798	0.343817		Novel method	5	44.78	2.047	1.43073	0.639844			Novel method,DO meter 2	14.71	1.61843	2.1645	24.2482	2.66784	3.56799	**	Novel method,DO meter 2	14.71	1.68615	2.21357	24.2482	2.77947	3.64889	**
							DO meter 2	5	30.07	0.51895	0.720382	0.322165			Novel method,DO meter 3	-0.778	1.61843	2.1645	-1.28247	2.66784	3.56799		Novel method,DO meter 3	-0.778	1.68615	2.21357	-1.28247	2.77947	3.64889
							DO meter 3	5	45.558	0.19417	0.440647	0.197063			DO meter 2,DO meter 3	-15.488	1.61843	2.1645	-25.5307	2.66784	3.56799	**	DO meter 2,DO meter 3	-15.488	1.68615	2.21357	-25.5307	2.77947	3.64889	**
検定と推定の結果							合計	15	40.136	55.1776	7.42816	1.91794
スチューデントのｔ検定(等分散を仮定したとき)							分散分析表
	平均値の差	自由度	ｔ値	Ｐ値(両側確率)	ｔ(0.975)		変動要因	偏差平方和	自由度	平均平方	Ｆ値	Ｐ値	Ｆ(0.95)	Ｆ(0.99)
Novel method,DO meter 2	12.06	8	13.5633	8.38903e-07	2.306		全変動	772.486	14
							群間変動	761.446	2	380.723	413.811	8.52281e-12	3.88529	6.92661
							誤差変動	11.0405	12	0.92004
母平均の差の区間推定(等分散を仮定したとき)
信頼度		0.95					<40℃>
下限値		10.0096					一元配置分散分析法								多重比較検定の結果
上限値		14.1104													Tukey-Kramer法								Bonferroni/Dunn法
																	危険率5%	危険率1%		0.05	0.01				危険率5%	危険率1%		0.05	0.01
								データ数	平均値	不偏分散	標準偏差	標準誤差				平均値の差	棄却値	棄却値	検定統計量	基準点	基準点			平均値の差	棄却値	棄却値	検定統計量	基準点	基準点
ウェルチのｔ検定(等分散を仮定しないとき)							Novel method	5	36.94	1.888	1.37405	0.614492			Novel method,DO meter 2	14.794	3.01919	4.03789	13.0724	2.66784	3.56799	**	Novel method,DO meter 2	14.794	3.14552	4.12944	13.0724	2.77947	3.64889	**
							DO meter 2	5	22.146	0.28738	0.536078	0.239742			Novel method,DO meter 3	-1.858	3.01919	4.03789	-1.64178	2.66784	3.56799		Novel method,DO meter 3	-1.858	3.14552	4.12944	-1.64178	2.77947	3.64889
	平均値の差	自由度	ｔ値	Ｐ値(両側確率)	ｔ(0.975)		DO meter 3	5	38.798	7.43017	2.72583	1.21903			DO meter 2,DO meter 3	-16.652	3.01919	4.03789	-14.7142	2.66784	3.56799	**	DO meter 2,DO meter 3	-16.652	3.14552	4.12944	-14.7142	2.77947	3.64889	**
Novel method,DO meter 2	12.06	5.36426	13.5633	3.90397e-05	2.57058
							合計	15	32.628	62.2211	7.88803	2.03668
母平均の差の区間推定(等分散を仮定しないとき)
							分散分析表
信頼度		0.95
下限値		9.77433					変動要因	偏差平方和	自由度	平均平方	Ｆ値	Ｐ値	Ｆ(0.95)	Ｆ(0.99)
上限値		14.3457					全変動	871.095	14
							群間変動	832.673	2	416.336	130.03	7.36377e-09	3.88529	6.92661
							誤差変動	38.4222	12	3.20185
Figure 4B
15℃		20℃		30℃
Winkler's method	Novel method	Winkler's method	Novel method	Winkler's method	Novel method	DO meter 3
56.235	58.7	53.5	50.5	45.1	43.5	45.51
55.9001	57.8	53.5	54.3	45.9	43.5	46.27
58.2449	59.6	55.1	54.4	46	45.4	45.32
55.691	56.2	53.1	53.1	43.26	46.9	45.59
56.8031	56.3	53.9	50.9	43.3	44.6	45.1
<15℃>							<20℃>							<30℃>
独立した２群の母平均の差の検定と推定							独立した２群の母平均の差の検定と推定							一元配置分散分析法								多重比較検定の結果
																						Tukey-Kramer法								Bonferroni/Dunn法
																								危険率5%	危険率1%		0.05	0.01				危険率5%	危険率1%		0.05	0.01
	データ数	平均値	不偏分散	標準偏差	標準誤差			データ数	平均値	不偏分散	標準偏差	標準誤差			データ数	平均値	不偏分散	標準偏差	標準誤差				平均値の差	棄却値	棄却値	検定統計量	基準点	基準点			平均値の差	棄却値	棄却値	検定統計量	基準点	基準点
Winkler's method	5	56.5748	1.04827	1.02385	0.45788		Winkler's method	5	53.82	0.592	0.769415	0.344093
Novel method	5	57.72	2.207	1.4856	0.664379		Novel method	5	52.64	3.418	1.84878	0.826801		Winkler's method	5	44.712	1.83072	1.35304	0.605098			Winkler's method,Novel method	-0.068	1.96575	2.629	-0.0922872	2.66784	3.56799		Winkler's method,Novel method	-0.068	2.048	2.68861	-0.0922872	2.77947	3.64889
														Novel method	5	44.78	2.047	1.43073	0.639844			Winkler's method,DO meter 3	-0.846	1.96575	2.629	-1.14816	2.66784	3.56799		Winkler's method,DO meter 3	-0.846	2.048	2.68861	-1.14816	2.77947	3.64889
														DO meter 3	5	45.558	0.19417	0.440647	0.197063			Novel method,DO meter 3	-0.778	1.96575	2.629	-1.05587	2.66784	3.56799		Novel method,DO meter 3	-0.778	2.048	2.68861	-1.05587	2.77947	3.64889
検定と推定の結果							検定と推定の結果							合計	15	45.0167	1.32121	1.14944	0.296784
スチューデントのｔ検定(等分散を仮定したとき)							スチューデントのｔ検定(等分散を仮定したとき)							分散分析表
	平均値の差	自由度	ｔ値	Ｐ値(上側確率)	ｔ(0.95)			平均値の差	自由度	ｔ値	Ｐ値(上側確率)	ｔ(0.95)		変動要因	偏差平方和	自由度	平均平方	Ｆ値	Ｐ値	Ｆ(0.95)	Ｆ(0.99)
Winkler's method,Novel method	-1.14518	8	-1.41927	0.903206	1.85955		Winkler's method,Novel method	1.18	8	1.31763	0.112054	1.85955		全変動	18.4969	14
														群間変動	2.20937	2	1.10469	0.813887	0.466163	3.88529	6.92661
														誤差変動	16.2876	12	1.3573
母平均の差の区間推定(等分散を仮定したとき)							母平均の差の区間推定(等分散を仮定したとき)
信頼度		0.95					信頼度		0.95
下限値		-3.00585					下限値		-0.885129
上限値		0.715489					上限値		3.24513
ウェルチのｔ検定(等分散を仮定しないとき)							ウェルチのｔ検定(等分散を仮定しないとき)
	平均値の差	自由度	ｔ値	Ｐ値(上側確率)	ｔ(0.95)			平均値の差	自由度	ｔ値	Ｐ値(上側確率)	ｔ(0.95)
Winkler's method,Novel method	-1.14518	7.10036	-1.41927	0.90061	1.89458		Winkler's method,Novel method	1.18	5.34525	1.31763	0.122384	2.01505
母平均の差の区間推定(等分散を仮定しないとき)							母平均の差の区間推定(等分散を仮定しないとき)
信頼度		0.95					信頼度		0.95
下限値		-3.05315					下限値		-1.12207
上限値		0.762788					上限値		3.48207

## Sheet: Fig. 3_statistics
		10℃					20℃					30℃					40℃
		novel	DO 1	DO2	DO3		novel	DO 1	DO2	DO3		novel	DO 1	DO2	DO3		novel	DO 1	DO2	DO3
		11.0144	10.646	10.24	10.61		9.17747	8.862	8.61	9.11		7.69033	7.77	7.1	7.8		6.51412	7.03	5.79	6.6
		10.8594	10.566	10.375	10.82		8.80561	8.846	8.55	9.1		7.39184	7.79833	7.115	7.76		6.367	6.976	5.72	6.54
		10.0278	10.458	10.25	11		8.40577	8.814	8.575	9.09		7.28156	7.806	7.12	7.7		6.48119	6.992	5.785	6.56
		10.0062	10.622	10.24	11.06		8.41664	8.82	8.495	9.08		7.22988	7.772	7.12	7.69		6.40869	7.032	5.84	6.54
		10.2585	10.724	10.24	11.1		8.3243	8.75	8.39	9.07		7.20367	7.716	7.08	7.64		6.08351	6.96	5.73	6.5
	ave	10.4333	10.6032	10.269	10.918		8.62596	8.8184	8.524	9.09		7.35946	7.77247	7.107	7.718		6.3709	6.998	5.773	6.548
	std	0.423484	0.0885944	0.0531413	0.181373		0.322406	0.038375	0.0767724	0.0141421		0.17757	0.0315859	0.0153623	0.056		0.152782	0.0287889	0.0437721	0.0324962
			〇	〇	〇			〇	〇	〇			〇	〇	〇			×	×	〇
	10℃	一元配置分散分析法								多重比較検定の結果
										Tukey-Kramer法								Bonferroni/Dunn法
												危険率5%	危険率1%		0.05	0.01				危険率5%	危険率1%		0.05	0.01
			データ数	平均値	不偏分散	標準偏差	標準誤差				平均値の差	棄却値	棄却値	検定統計量	基準点	基準点			平均値の差	棄却値	棄却値	検定統計量	基準点	基準点
		novel	5	10.4333	0.224174	0.47347	0.211742			novel,DO 1	-0.169947	0.477572	0.612814	-1.01811	2.86102	3.67123		novel,DO 1	-0.169947	0.502162	0.629721	-1.01811	3.00833	3.77251
		DO 1	5	10.6032	0.0098112	0.0990515	0.0442972			novel,DO2	0.164253	0.477572	0.612814	0.984002	2.86102	3.67123		novel,DO2	0.164253	0.502162	0.629721	0.984002	3.00833	3.77251
		DO2	5	10.269	0.00353	0.0594138	0.0265707			novel,DO3	-0.484747	0.477572	0.612814	-2.90401	2.86102	3.67123	*	novel,DO3	-0.484747	0.502162	0.629721	-2.90401	3.00833	3.77251
		DO3	5	10.918	0.04112	0.202781	0.0906863			DO 1,DO2	0.3342	0.477572	0.612814	2.00211	2.86102	3.67123		DO 1,DO2	0.3342	0.502162	0.629721	2.00211	3.00833	3.77251
										DO 1,DO3	-0.3148	0.477572	0.612814	-1.88589	2.86102	3.67123		DO 1,DO3	-0.3148	0.502162	0.629721	-1.88589	3.00833	3.77251
		合計	20	10.5559	0.119372	0.345503	0.0772569			DO2,DO3	-0.649	0.477572	0.612814	-3.88801	2.86102	3.67123	**	DO2,DO3	-0.649	0.502162	0.629721	-3.88801	3.00833	3.77251	**
		分散分析表
		変動要因	偏差平方和	自由度	平均平方	Ｆ値	Ｐ値	Ｆ(0.95)	Ｆ(0.99)
		全変動	2.26808	19
		群間変動	1.15354	3	0.384513	5.51995	0.00851119	3.23887	5.29221
		誤差変動	1.11454	16	0.0696587
	20℃	一元配置分散分析法								多重比較検定の結果
										Tukey-Kramer法								Bonferroni/Dunn法
												危険率5%	危険率1%		0.05	0.01				危険率5%	危険率1%		0.05	0.01
			データ数	平均値	不偏分散	標準偏差	標準誤差				平均値の差	棄却値	棄却値	検定統計量	基準点	基準点			平均値の差	棄却値	棄却値	検定統計量	基準点	基準点
		novel	5	8.62596	0.129932	0.360461	0.161203			novel,DO 1	-0.19244	0.337784	0.433439	-1.62997	2.86102	3.67123		novel,DO 1	-0.19244	0.355175	0.445397	-1.62997	3.00833	3.77251
		DO 1	5	8.8184	0.0018408	0.0429045	0.0191875			novel,DO2	0.10196	0.337784	0.433439	0.863598	2.86102	3.67123		novel,DO2	0.10196	0.355175	0.445397	0.863598	3.00833	3.77251
		DO2	5	8.524	0.0073675	0.0858341	0.0383862			novel,DO3	-0.46404	0.337784	0.433439	-3.93042	2.86102	3.67123	**	novel,DO3	-0.46404	0.355175	0.445397	-3.93042	3.00833	3.77251	**
		DO3	5	9.09	0.00025	0.0158114	0.00707107			DO 1,DO2	0.2944	0.337784	0.433439	2.49357	2.86102	3.67123		DO 1,DO2	0.2944	0.355175	0.445397	2.49357	3.00833	3.77251
										DO 1,DO3	-0.2716	0.337784	0.433439	-2.30045	2.86102	3.67123		DO 1,DO3	-0.2716	0.355175	0.445397	-2.30045	3.00833	3.77251
		合計	20	8.76459	0.0782636	0.279756	0.0625554			DO2,DO3	-0.566	0.337784	0.433439	-4.79402	2.86102	3.67123	**	DO2,DO3	-0.566	0.355175	0.445397	-4.79402	3.00833	3.77251	**
		分散分析表
		変動要因	偏差平方和	自由度	平均平方	Ｆ値	Ｐ値	Ｆ(0.95)	Ｆ(0.99)
		全変動	1.48701	19
		群間変動	0.929445	3	0.309815	8.89055	0.00106462	3.23887	5.29221
		誤差変動	0.557563	16	0.0348477
	30℃	一元配置分散分析法								多重比較検定の結果
										Tukey-Kramer法								Bonferroni/Dunn法
												危険率5%	危険率1%		0.05	0.01				危険率5%	危険率1%		0.05	0.01
			データ数	平均値	不偏分散	標準偏差	標準誤差				平均値の差	棄却値	棄却値	検定統計量	基準点	基準点			平均値の差	棄却値	棄却値	検定統計量	基準点	基準点
		novel	5	7.35946	0.0394137	0.198529	0.0887848			novel,DO 1	-0.413011	0.191658	0.245933	-6.16532	2.86102	3.67123	**	novel,DO 1	-0.413011	0.201526	0.252718	-6.16532	3.00833	3.77251	**
		DO 1	5	7.77247	0.00124709	0.0353141	0.015793			novel,DO2	0.252455	0.191658	0.245933	3.76859	2.86102	3.67123	**	novel,DO2	0.252455	0.201526	0.252718	3.76859	3.00833	3.77251	*
		DO2	5	7.107	0.000295	0.0171756	0.00768115			novel,DO3	-0.358545	0.191658	0.245933	-5.35226	2.86102	3.67123	**	novel,DO3	-0.358545	0.201526	0.252718	-5.35226	3.00833	3.77251	**
		DO3	5	7.718	0.00392	0.0626099	0.028			DO 1,DO2	0.665467	0.191658	0.245933	9.93391	2.86102	3.67123	**	DO 1,DO2	0.665467	0.201526	0.252718	9.93391	3.00833	3.77251	**
										DO 1,DO3	0.0544667	0.191658	0.245933	0.813064	2.86102	3.67123		DO 1,DO3	0.0544667	0.201526	0.252718	0.813064	3.00833	3.77251
		合計	20	7.48923	0.0872107	0.295315	0.0660343			DO2,DO3	-0.611	0.191658	0.245933	-9.12085	2.86102	3.67123	**	DO2,DO3	-0.611	0.201526	0.252718	-9.12085	3.00833	3.77251	**
		分散分析表
		変動要因	偏差平方和	自由度	平均平方	Ｆ値	Ｐ値	Ｆ(0.95)	Ｆ(0.99)
		全変動	1.657	19
		群間変動	1.4775	3	0.4925	43.8989	6.01929e-08	3.23887	5.29221
		誤差変動	0.179503	16	0.011219
	40℃	一元配置分散分析法								多重比較検定の結果
										Tukey-Kramer法								Bonferroni/Dunn法
												危険率5%	危険率1%		0.05	0.01				危険率5%	危険率1%		0.05	0.01
			データ数	平均値	不偏分散	標準偏差	標準誤差				平均値の差	棄却値	棄却値	検定統計量	基準点	基準点			平均値の差	棄却値	棄却値	検定統計量	基準点	基準点
		novel	5	6.3709	0.0291779	0.170815	0.076391			novel,DO 1	-0.627097	0.16665	0.213844	-10.7659	2.86102	3.67123	**	novel,DO 1	-0.627097	0.175231	0.219743	-10.7659	3.00833	3.77251	**
		DO 1	5	6.998	0.001036	0.032187	0.0143944			novel,DO2	0.597903	0.16665	0.213844	10.2647	2.86102	3.67123	**	novel,DO2	0.597903	0.175231	0.219743	10.2647	3.00833	3.77251	**
		DO2	5	5.773	0.002395	0.0489387	0.0218861			novel,DO3	-0.177097	0.16665	0.213844	-3.04037	2.86102	3.67123	*	novel,DO3	-0.177097	0.175231	0.219743	-3.04037	3.00833	3.77251	*
		DO3	5	6.548	0.00132	0.0363318	0.0162481			DO 1,DO2	1.225	0.16665	0.213844	21.0306	2.86102	3.67123	**	DO 1,DO2	1.225	0.175231	0.219743	21.0306	3.00833	3.77251	**								**
										DO 1,DO3	0.45	0.16665	0.213844	7.72552	2.86102	3.67123	**	DO 1,DO3	0.45	0.175231	0.219743	7.72552	3.00833	3.77251	**
		合計	20	6.42248	0.21016	0.458432	0.102508			DO2,DO3	-0.775	0.16665	0.213844	-13.3051	2.86102	3.67123	**	DO2,DO3	-0.775	0.175231	0.219743	-13.3051	3.00833	3.77251	**
		分散分析表
		変動要因	偏差平方和	自由度	平均平方	Ｆ値	Ｐ値	Ｆ(0.95)	Ｆ(0.99)
		全変動	3.99303	19
		群間変動	3.85732	3	1.28577	151.584	5.85468e-12	3.23887	5.29221
		誤差変動	0.135716	16	0.00848223
